# Supplementary material for: Impact of medication on blood transcriptome reveals off-target regulations of beta-blockers
Source: PLoS One. 2022 Apr 21;17(4):e0266897. doi: 10.1371/journal.pone.0266897 (PMC9022833; doi:10.1371/journal.pone.0266897)
Supplement: S1 Table — Number of users in LIFE Adult and LIFE Heart. (XLSX) [file pone.0266897.s001.xlsx]

## Sheet: SupTable1
Supplementary Table 1: Active substances analysed for differential gene expression in in LIFE Adult
Number of users in LIFE Adult and LIFE Heart
Substance	Frequency Adult	Frequency Heart
Ramipril	501	1107
Simvastatin	454	1033
Bisoprolol	441	818
Acetylsalicylic Acid	440	1688
Levothyroxine sodium	409	326
Metoprolol	297	745
Metformin	274	402
Amlodipine	269	475
Diurectics	269	1
Pantoprazole	245	254
Valsartan	211	305
Ibuprofen	202	65
Hydrochlorothiazide	180	742
Diclofenac	177	91
Allopurinol	176	330
Candesartan	134	171
Colecalciferol	126	61
Tamsulosin	126	116
Omeprazole	113	181
Phenprocoumon	113	239
Levothyroxine	100	36
Potassium iodide	97	37
Calcium carbonate	95	51
Enalapril	93	180
Torasemide	88	402
Olmesartan medoxomil	85	87
Ethinyl estradiol	83	5
Unspecified combinations*)	67	79
Insulin human	66	340
Lercanidipine	66	104
Timolol	66	37
Thiazide	65	Not included
Nebivolol	64	136
Salbutamol	62	37
Citalopram	61	24
Telmisartan	60	85
Budesonide	59	86
Ezetimibe	59	98
Moxonidine	59	170
Paracetamol	59	4
Estradiol	58	6
Irbesartan	58	101
Losartan	56	65
Levonorgestrel	54	4
Sitagliptin	53	42
Lisinopril	52	136
Glimepiride	49	133
Metamizole sodium	49	37
Estrogen	43	9
Formoterol	37	102
Insulin glargine	36	95
Plastic IUD	34	Not included
Insulin human intermediate acting	33	Not included
Vildagliptin	33	9
Gestagen	32	Not included
Ginkgo biloba leaf extract	32	Not included
Iodide	32	13
Desogestrel	31	Not included
Latanoprost	31	14
Medroxyprogesterone	31	Not included
Naloxone	31	42
Prednisolone	31	40
Beclometasone	30	29
Carvedilol	30	127
Gabapentin	30	28
Tilidin	30	42
Xylometazoline	30	Not included
Doxazosin	29	51
Insulin lispro	27	60
Tiotropium bromide	25	76
Zolpidem	25	11
Hyaluronic acid	24	Not included
Bimatoprost	23	7
Cetirizine	23	5
Mirtazapine	23	17
Pravastatin	23	53
Insulin aspart	21	48
Levodopa	21	Not included
Pregabalin	21	33
Propranolol	21	11
Terbinafine	21	4
Captopril	20	47
Opipramol	20	34
