# Supplementary material for: Impact of medication on blood transcriptome reveals off-target regulations of beta-blockers
Source: PLoS One. 2022 Apr 21;17(4):e0266897. doi: 10.1371/journal.pone.0266897 (PMC9022833; doi:10.1371/journal.pone.0266897)
Supplement: S2 Table — Active substances causing significant changes in genes expression after adjustment by multivariate model in LIFE Adult. In some cases, multiple probe sets map to the same gene. The total number of unique genes with differential expression is 442. Some genes were effected by more than one active substance. (XLSX) [file pone.0266897.s002.xlsx]

## Sheet: SupTable2
Supplementary Table 2: Active substances in LIFE Adult causing differential gene expression
Active substances causing significant changes in genes expression after adjustment by multivariate model in LIFE Adult. In some cases, multiple probe sets map to the same gene.
The total number of unique genes with differential expression is 442. Some genes were effected by more than one active substance.
Active Substance	# of probes with fdr ≤ 0.05	# of genes with fdr ≤ 0.05
Bisoprolol	22	21
Carvedilol	34	34
Ethinylestradiol	47	46
Insulinaspart	4	4
Levonorgestrel	8	8
Metoprolol	265	261
Phenprocoumon	1	1
Prednisolon	34	33
Propranolol	11	11
Salbutamol	61	59
Thiazide	1	0
Timolol	49	49
Torasemid	3	3
Vildagliptin	4	4
Total	544	534
