# Supplementary material for: Impact of medication on blood transcriptome reveals off-target regulations of beta-blockers
Source: PLoS One. 2022 Apr 21;17(4):e0266897. doi: 10.1371/journal.pone.0266897 (PMC9022833; doi:10.1371/journal.pone.0266897)
Supplement: S3 Table — Not all probes identified as significant in LIFE-Adulte were available in LIFE-Heart. Some probes were not linked to a gene. (XLSX) [file pone.0266897.s003.xlsx]

## Sheet: SupTable3
Supplementary Table 3: Active substances and differentially expressed genes
Not all probes identified as significant in LIFE-Adulte were available in LIFE-Heart. Some probes were not linked to a gene.
identifier	PROBE_ID.Adult	logFC.Adult	SE.Adult	P.Value.Adult	qval.Adult	medi.Adult	P.Value.Heart	logFC.Heart	SE.Heart	qval.Heart	medi.Heart	symbol_INGENUITY	description_INGENUITY	global (FDR<0.05)
ILMN_2316878_Carvedilol	ILMN_2316878	0.18621	0.0416624	8.97731e-06	0.0102035	Carvedilol	1.844e-16	0.325848	0.0370434	1.49989e-12	Carvedilol	PTPRO	protein tyrosine phosphatase, receptor type O	TRUE
ILMN_1712684_Carvedilol	ILMN_1712684	0.142132	0.0333314	2.2399e-05	0.0198593	Carvedilol	1.59482e-13	0.243497	0.0313175	4.32403e-10	Carvedilol	FAM20C	FAM20C, golgi associated secretory pathway kinase	TRUE
ILMN_1720113_Carvedilol	ILMN_1720113	0.181416	0.0398019	5.9852e-06	0.00753396	Carvedilol	2.63892e-12	0.247788	0.03381	5.20702e-09	Carvedilol	PTPRO	protein tyrosine phosphatase, receptor type O	TRUE
ILMN_1800078_Carvedilol	ILMN_1800078	0.370685	0.0550829	3.59745e-11	2.26417e-07	Carvedilol	7.81256e-12	0.240686	0.033654	1.27093e-08	Carvedilol	LMO2	LIM domain only 2	TRUE
ILMN_1733270_Prednisolon	ILMN_1733270	0.247613	0.0399039	9.3318e-10	1.64275e-05	Prednisolon	3.80597e-11	0.580373	0.082341	3.33362e-07	Prednisolon	CD163	CD163 molecule	TRUE
ILMN_2199768_Carvedilol	ILMN_2199768	0.100985	0.0237155	2.29972e-05	0.0201978	Carvedilol	4.11265e-10	0.202649	0.0312724	4.18147e-07	Carvedilol	SLITRK4	SLIT and NTRK like family member 4	TRUE
ILMN_1671731_Carvedilol	ILMN_1671731	-0.188007	0.0464583	5.66685e-05	0.0382431	Carvedilol	8.67282e-10	-0.219137	0.0345174	7.89584e-07	Carvedilol	AVPI1	arginine vasopressin induced 1	TRUE
ILMN_1795298_Carvedilol	ILMN_1795298	0.271026	0.0341095	8.2909e-15	1.56544e-10	Carvedilol	1.33717e-09	0.322391	0.0514065	1.09896e-06	Carvedilol	GPER1	G protein-coupled estrogen receptor 1	TRUE
ILMN_2384056_Prednisolon	ILMN_2384056	0.19748	0.047787	3.94789e-05	0.0284824	Prednisolon	3.9107e-10	0.617799	0.0932995	1.12217e-06	Prednisolon	GPER1	G protein-coupled estrogen receptor 1	TRUE
ILMN_1795298_Prednisolon	ILMN_1795298	0.172062	0.0358277	1.88328e-06	0.00552547	Prednisolon	5.34144e-10	0.493176	0.0751391	1.33672e-06	Prednisolon	GPER1	G protein-coupled estrogen receptor 1	TRUE
ILMN_1700896_Prednisolon	ILMN_1700896	0.257264	0.0567725	6.75793e-06	0.00998891	Prednisolon	2.76699e-09	0.544931	0.087163	5.38575e-06	Prednisolon	SAP30	Sin3A associated protein 30	TRUE
ILMN_1697115_Carvedilol	ILMN_1697115	0.126179	0.0239057	1.71804e-07	0.000360435	Carvedilol	9.75067e-09	0.120114	0.0203288	5.87487e-06	Carvedilol	CEBPA-DT	CEBPA divergent transcript	TRUE
ILMN_2384056_Carvedilol	ILMN_2384056	0.354567	0.0453521	2.10361e-14	1.98596e-10	Carvedilol	2.3589e-08	0.37315	0.0649848	1.22862e-05	Carvedilol	GPER1	G protein-coupled estrogen receptor 1	TRUE
ILMN_1722622_Prednisolon	ILMN_1722622	0.34526	0.080005	1.78781e-05	0.0189003	Prednisolon	2.98552e-08	0.536023	0.0926572	4.43733e-05	Prednisolon	CD163	CD163 molecule	TRUE
ILMN_2379599_Prednisolon	ILMN_2379599	0.32872	0.0772587	2.33267e-05	0.0216738	Prednisolon	3.19324e-08	0.501993	0.086978	4.66155e-05	Prednisolon	CD163	CD163 molecule	TRUE
ILMN_1703531_Carvedilol	ILMN_1703531	0.185467	0.0349872	1.52424e-07	0.000337974	Carvedilol	1.48091e-07	0.212874	0.0395348	5.23721e-05	Carvedilol	S1PR3	sphingosine-1-phosphate receptor 3	TRUE
ILMN_1715715_Carvedilol	ILMN_1715715	0.317023	0.0595975	1.38364e-07	0.00032001	Carvedilol	1.67736e-07	0.217977	0.0406704	5.80571e-05	Carvedilol	CEBPA	CCAAT enhancer binding protein alpha	TRUE
ILMN_1707077_Carvedilol	ILMN_1707077	0.205754	0.0506145	5.24873e-05	0.0364327	Carvedilol	3.79282e-07	0.181016	0.0348473	0.000115654	Carvedilol	SORT1	sortilin 1	TRUE
ILMN_1763000_Carvedilol	ILMN_1763000	0.231118	0.0497383	3.95944e-06	0.00575078	Carvedilol	5.14331e-07	0.179685	0.0350131	0.00014679	Carvedilol	ADAP2	ArfGAP with dual PH domains 2	TRUE
ILMN_2384056_Timolol	ILMN_2384056	0.186301	0.025826	1.40167e-12	9.14349e-09	Timolol	8.89594e-09	0.502982	0.0834044	0.000173168	Timolol	GPER1	G protein-coupled estrogen receptor 1	TRUE
ILMN_1783846_Carvedilol	ILMN_1783846	0.0686632	0.0173471	8.17344e-05	0.04729	Carvedilol	9.02112e-07	0.0973699	0.0194161	0.000235129	Carvedilol	RAPH1	Ras association (RalGDS/AF-6) and pleckstrin homology domains 1	TRUE
ILMN_1795298_Timolol	ILMN_1795298	0.139525	0.0192725	1.17426e-12	9.14349e-09	Timolol	2.96666e-08	0.38787	0.0669778	0.000288744	Timolol	GPER1	G protein-coupled estrogen receptor 1	TRUE
ILMN_1764082_Carvedilol	ILMN_1764082	0.139055	0.0320108	1.57685e-05	0.0156261	Carvedilol	5.61664e-06	0.110205	0.0238597	0.00100163	Carvedilol	MBOAT1	membrane bound O-acyltransferase domain containing 1	TRUE
ILMN_1716766_Carvedilol	ILMN_1716766	0.141346	0.0359009	8.90884e-05	0.0494741	Carvedilol	6.80071e-06	0.0915062	0.0199972	0.00116526	Carvedilol	CEBPG	CCAAT enhancer binding protein gamma	TRUE
ILMN_1745788_Carvedilol	ILMN_1745788	0.394901	0.0835416	2.70753e-06	0.00435399	Carvedilol	8.83012e-06	0.220199	0.0487505	0.0014388	Carvedilol	CX3CR1	C-X3-C motif chemokine receptor 1	TRUE
ILMN_2072178_Prednisolon	ILMN_2072178	0.249998	0.0493532	5.12929e-07	0.00336778	Prednisolon	2.43679e-06	0.256274	0.0528081	0.00181222	Prednisolon	ECHDC3	enoyl-CoA hydratase domain containing 3	TRUE
ILMN_2311548_Carvedilol	ILMN_2311548	0.130335	0.0324742	6.50812e-05	0.0415974	Carvedilol	1.19157e-05	0.108686	0.0244332	0.00182822	Carvedilol	PTRH2	peptidyl-tRNA hydrolase 2	TRUE
ILMN_1772387_Prednisolon	ILMN_1772387	0.116776	0.0288131	5.52226e-05	0.0335216	Prednisolon	5.89958e-06	0.129105	0.0277558	0.00307766	Prednisolon	TLR2	toll like receptor 2	TRUE
ILMN_1695590_Carvedilol	ILMN_1695590	0.454224	0.0743532	1.66078e-09	7.83948e-06	Carvedilol	9.4093e-05	0.200878	0.0508409	0.00851875	Carvedilol	ADRB2	adrenoceptor beta 2	TRUE
ILMN_1715715_Timolol	ILMN_1715715	0.164682	0.0342304	1.79309e-06	0.00159502	Timolol	3.70999e-06	0.272028	0.057144	0.0103169	Timolol	CEBPA	CCAAT enhancer binding protein alpha	TRUE
ILMN_2255133_Prednisolon	ILMN_2255133	-0.311486	0.0736138	2.58288e-05	0.0227342	Prednisolon	3.2148e-05	-0.272374	0.06413	0.0113152	Prednisolon	BCL11A	B cell CLL/lymphoma 11A	TRUE
ILMN_1671731_Timolol	ILMN_1671731	-0.194031	0.0265448	7.26283e-13	9.14349e-09	Timolol	8.31867e-06	-0.24076	0.0526394	0.0156186	Timolol	AVPI1	arginine vasopressin induced 1	TRUE
ILMN_1784661_Timolol	ILMN_1784661	-0.117174	0.0292391	6.64736e-05	0.0306461	Timolol	9.39462e-06	-0.258026	0.056769	0.0163953	Timolol	CEMIP2	cell migration inducing hyaluronidase 2	TRUE
ILMN_1688775_Timolol	ILMN_1688775	-0.229234	0.0437825	2.11776e-07	0.000276294	Timolol	1.02926e-05	-0.308387	0.0681718	0.0169645	Timolol	METRNL	meteorin like, glial cell differentiation regulator	TRUE
ILMN_1790985_Prednisolon	ILMN_1790985	0.193006	0.0480273	6.3679e-05	0.0361609	Prednisolon	6.00217e-05	0.239131	0.0584471	0.0182628	Prednisolon			TRUE
ILMN_2340259_Carvedilol	ILMN_2340259	-0.264418	0.0578856	5.71593e-06	0.00732483	Carvedilol	0.000282416	-0.152921	0.0417166	0.0186419	Carvedilol	PDE4B	phosphodiesterase 4B	TRUE
ILMN_1733874_Timolol	ILMN_1733874	-0.127877	0.0216124	5.00526e-09	1.39931e-05	Timolol	1.40046e-05	-0.217124	0.0487858	0.0194723	Timolol	SH2D2A	SH2 domain containing 2A	TRUE
ILMN_1804277_Carvedilol	ILMN_1804277	0.237332	0.0411344	1.18362e-08	4.46968e-05	Carvedilol	0.000348886	0.145565	0.0403359	0.0212832	Carvedilol	SPRED1	sprouty related EVH1 domain containing 1	TRUE
ILMN_1752899_Prednisolon	ILMN_1752899	-0.323319	0.0776673	3.46864e-05	0.0265483	Prednisolon	7.94422e-05	-0.304217	0.0756748	0.0222541	Prednisolon	BCL11A	B cell CLL/lymphoma 11A	TRUE
ILMN_1719627_Carvedilol	ILMN_1719627	0.219105	0.0547784	6.88663e-05	0.0429935	Carvedilol	0.000518637	0.107538	0.0307239	0.0279088	Carvedilol	SLC27A3	solute carrier family 27 member 3	TRUE
ILMN_1684887_Prednisolon	ILMN_1684887	0.301013	0.0606876	8.70155e-07	0.00397449	Prednisolon	0.000117643	0.24347	0.0621326	0.0285065	Prednisolon	SAMSN1	SAM domain, SH3 domain and nuclear localization signals 1	TRUE
ILMN_1797604_Carvedilol	ILMN_1797604	0.174947	0.0412239	2.44804e-05	0.0210102	Carvedilol	0.000549632	0.0686031	0.0196909	0.0290837	Carvedilol	CAP1	cyclase associated actin cytoskeleton regulatory protein 1	TRUE
ILMN_1780861_Timolol	ILMN_1780861	-0.20569	0.0446959	4.84505e-06	0.00379267	Timolol	3.17746e-05	-0.280453	0.0659608	0.0325717	Timolol	METRNL	meteorin like, glial cell differentiation regulator	TRUE
ILMN_1704290_Prednisolon	ILMN_1704290	0.13866	0.0306152	6.83241e-06	0.010023	Prednisolon	0.000157878	0.157454	0.0409903	0.0337987	Prednisolon	SPTLC2	serine palmitoyltransferase long chain base subunit 2	TRUE
ILMN_1800078_Timolol	ILMN_1800078	0.226339	0.0319893	3.57208e-12	1.74762e-08	Timolol	3.48207e-05	0.215084	0.0508569	0.0341619	Timolol	LMO2	LIM domain only 2	TRUE
ILMN_2342066_Timolol	ILMN_2342066	-0.120049	0.0213539	2.65797e-08	5.64683e-05	Timolol	4.99938e-05	-0.223924	0.0541007	0.0440097	Timolol	METRNL	meteorin like, glial cell differentiation regulator	TRUE
ILMN_2340259_Timolol	ILMN_2340259	-0.169383	0.0333398	4.70681e-07	0.000522179	Timolol	5.65907e-05	-0.241518	0.0587951	0.047756	Timolol	PDE4B	phosphodiesterase 4B	TRUE
ILMN_1714083_Prednisolon	ILMN_1714083	0.196169	0.0396301	9.14594e-07	0.00402507	Prednisolon	0.000294045	0.156482	0.0425924	0.0478986	Prednisolon	KLHL8	kelch like family member 8	TRUE
ILMN_1801610_Timolol	ILMN_1801610	-0.0848729	0.021457	8.23411e-05	0.0360526	Timolol	0.000100771	-0.191727	0.0484143	0.0676413	Timolol	METRNL	meteorin like, glial cell differentiation regulator	TRUE
ILMN_1703955_Prednisolon	ILMN_1703955	0.175175	0.0385675	6.43758e-06	0.00983615	Prednisolon	0.00108781	0.132932	0.0402551	0.0928773	Prednisolon	FBXO32	F-box protein 32	TRUE
ILMN_2038778_Prednisolon	ILMN_2038778	0.207125	0.0513214	5.92893e-05	0.0347905	Prednisolon	0.00139292	0.155437	0.0481458	0.101088	Prednisolon	GAPDH	glyceraldehyde-3-phosphate dehydrogenase	TRUE
ILMN_1783846_Timolol	ILMN_1783846	0.0400468	0.0100036	6.76418e-05	0.0310636	Timolol	0.00023706	0.0925156	0.0247792	0.109069	Timolol	RAPH1	Ras association (RalGDS/AF-6) and pleckstrin homology domains 1	TRUE
ILMN_2316878_Timolol	ILMN_2316878	0.125564	0.0247028	4.64801e-07	0.000517414	Timolol	0.000268829	0.197953	0.0535088	0.116214	Timolol	PTPRO	protein tyrosine phosphatase, receptor type O	TRUE
ILMN_1731181_Carvedilol	ILMN_1731181	0.14628	0.0359358	5.12961e-05	0.0358978	Carvedilol	0.00518785	0.0590528	0.0210415	0.117741	Carvedilol	TEX2	testis expressed 2	TRUE
ILMN_1693207_Timolol	ILMN_1693207	-0.204448	0.0439293	3.79597e-06	0.00309527	Timolol	0.000291767	-0.332849	0.0905194	0.120859	Timolol	KIR2DL4	killer cell immunoglobulin like receptor, two Ig domains and long cytoplasmic tail 4	TRUE
ILMN_2243308_Prednisolon	ILMN_2243308	0.143233	0.0351358	5.00085e-05	0.0320395	Prednisolon	0.00220466	0.1	0.0323831	0.123359	Prednisolon	ACVR1B	activin A receptor type 1B	TRUE
ILMN_1697115_Timolol	ILMN_1697115	0.0675755	0.013574	7.87389e-07	0.000754384	Timolol	0.000367891	0.107003	0.0296142	0.134581	Timolol	CEBPA-DT	CEBPA divergent transcript	TRUE
ILMN_1659075_Prednisolon	ILMN_1659075	-0.306679	0.0767476	6.99584e-05	0.0384854	Prednisolon	0.00295509	-0.211049	0.0704456	0.141	Prednisolon	HLA-DOA	major histocompatibility complex, class II, DO alpha	TRUE
ILMN_1702691_Carvedilol	ILMN_1702691	-0.247073	0.0554907	9.6967e-06	0.0107699	Carvedilol	0.00905131	-0.214356	0.0818759	0.156577	Carvedilol	TNFAIP3	TNF alpha induced protein 3	TRUE
ILMN_1804277_Timolol	ILMN_1804277	0.0988969	0.0234821	2.80094e-05	0.0148145	Timolol	0.000524379	0.194916	0.055468	0.162215	Timolol	SPRED1	sprouty related EVH1 domain containing 1	TRUE
ILMN_1736327_Timolol	ILMN_1736327	0.10478	0.0198661	1.73099e-07	0.000238026	Timolol	0.000581693	0.177286	0.0508773	0.170895	Timolol	CDC42EP3	CDC42 effector protein 3	TRUE
ILMN_1712684_Timolol	ILMN_1712684	0.0855525	0.0192445	9.94455e-06	0.00671079	Timolol	0.000609345	0.161518	0.046529	0.174778	Timolol	FAM20C	FAM20C, golgi associated secretory pathway kinase	TRUE
ILMN_1672486_Timolol	ILMN_1672486	0.0648886	0.0158117	4.4404e-05	0.0220989	Timolol	0.000611106	0.20974	0.0604346	0.175019	Timolol	TCF7L2	transcription factor 7 like 2	TRUE
ILMN_2190842_Timolol	ILMN_2190842	-0.209409	0.0493225	2.41569e-05	0.0133445	Timolol	0.000734667	-0.282915	0.0827802	0.190294	Timolol	KIR3DL2	killer cell immunoglobulin like receptor, three Ig domains and long cytoplasmic tail 2	TRUE
ILMN_1703531_Timolol	ILMN_1703531	0.13616	0.0201011	2.61235e-11	1.02246e-07	Timolol	0.00090963	0.193233	0.0575859	0.207524	Timolol	S1PR3	sphingosine-1-phosphate receptor 3	TRUE
ILMN_1728478_Timolol	ILMN_1728478	-0.208775	0.0377337	4.33679e-08	7.76315e-05	Timolol	0.000933519	-0.223082	0.0666322	0.209563	Timolol	CXCL16	C-X-C motif chemokine ligand 16	TRUE
ILMN_2109489_Timolol	ILMN_2109489	-0.462554	0.0817772	2.19587e-08	4.918e-05	Timolol	0.000995374	-0.355256	0.106712	0.21455	Timolol	GZMB	granzyme B	TRUE
ILMN_1652825_Timolol	ILMN_1652825	-0.115815	0.028879	6.56712e-05	0.0303575	Timolol	0.0011128	-0.123794	0.037557	0.223003	Timolol	IL10RA	interleukin 10 receptor subunit alpha	TRUE
ILMN_1772387_Timolol	ILMN_1772387	0.0742257	0.0157804	3.00154e-06	0.00253114	Timolol	0.00112508	0.0865077	0.0262708	0.223819	Timolol	TLR2	toll like receptor 2	TRUE
ILMN_1771264_Bisoprolol	ILMN_1771264	-0.0198558	0.00492467	5.84264e-05	0.0482358	Bisoprolol	0.00683833	0.0290789	0.0107413	0.255699	Bisoprolol	ELL3	elongation factor for RNA polymerase II 3	FALSE
ILMN_1677827_Timolol	ILMN_1677827	0.116467	0.0301246	0.000118313	0.0470596	Timolol	0.00163642	0.205081	0.0644847	0.257932	Timolol	TLR7	toll like receptor 7	TRUE
ILMN_2199768_Timolol	ILMN_2199768	0.0754157	0.0136373	4.40271e-08	7.83275e-05	Timolol	0.00196136	0.14497	0.0463937	0.278814	Timolol	SLITRK4	SLIT and NTRK like family member 4	TRUE
ILMN_1790014_Timolol	ILMN_1790014	-0.0842038	0.0189146	9.66782e-06	0.00657325	Timolol	0.0020179	-0.114017	0.0365907	0.282036	Timolol	METRNL	meteorin like, glial cell differentiation regulator	TRUE
ILMN_1728106_Carvedilol	ILMN_1728106	0.1926	0.0398438	1.61878e-06	0.00289321	Carvedilol	0.0335493	0.187524	0.0881659	0.285247	Carvedilol	TNF	tumor necrosis factor	FALSE
ILMN_2355168_Prednisolon	ILMN_2355168	0.214124	0.0522745	4.60493e-05	0.0307996	Prednisolon	0.015549	0.16457	0.0678065	0.293083	Prednisolon	MGST1	microsomal glutathione S-transferase 1	FALSE
ILMN_2220739_Prednisolon	ILMN_2220739	0.19692	0.0451698	1.47081e-05	0.0169042	Prednisolon	0.0157862	0.0947443	0.0391276	0.294797	Prednisolon	TMCO3	transmembrane and coiled-coil domains 3	FALSE
ILMN_1733270_Carvedilol	ILMN_1733270	0.157902	0.0371981	2.43674e-05	0.0209497	Carvedilol	0.0374009	0.0970488	0.0466035	0.29628	Carvedilol	CD163	CD163 molecule	FALSE
ILMN_2054297_Carvedilol	ILMN_2054297	-0.340414	0.0854636	7.37792e-05	0.0447116	Carvedilol	0.0409002	-0.230347	0.112624	0.305514	Carvedilol	PTGS2	prostaglandin-endoperoxide synthase 2	FALSE
ILMN_2366212_Torasemid	ILMN_2366212	-0.376805	0.0811218	3.9522e-06	0.0273514	Torasemid	0.0513558	-0.100619	0.0516397	0.306476	Torasemid	CD79B	CD79b molecule	FALSE
ILMN_1668535_Timolol	ILMN_1668535	-0.0879931	0.0205562	2.07402e-05	0.011927	Timolol	0.00258337	-0.133682	0.04399	0.309164	Timolol	JOSD1	Josephin domain containing 1	TRUE
ILMN_1775542_Bisoprolol	ILMN_1775542	-0.100562	0.0210529	1.99896e-06	0.0155189	Bisoprolol	0.0131649	-0.0710688	0.0286467	0.311374	Bisoprolol	FCMR	Fc fragment of IgM receptor	FALSE
ILMN_2131828_Timolol	ILMN_2131828	-0.205656	0.0528017	0.000105388	0.0433321	Timolol	0.002669	-0.312455	0.103167	0.312607	Timolol	KIR3DL1	killer cell immunoglobulin like receptor, three Ig domains and long cytoplasmic tail 1	TRUE
ILMN_3182069_Carvedilol	ILMN_3182069	0.127256	0.031524	5.90797e-05	0.0392422	Carvedilol	0.0438813	0.0466863	0.0231612	0.312679	Carvedilol	LOC100129697	uncharacterized LOC100129697	FALSE
ILMN_1695590_Timolol	ILMN_1695590	0.275751	0.042537	1.66489e-10	5.43027e-07	Timolol	0.00340209	0.218759	0.0741233	0.34744	Timolol	ADRB2	adrenoceptor beta 2	TRUE
ILMN_1702691_Timolol	ILMN_1702691	-0.123751	0.0320985	0.000123566	0.0485056	Timolol	0.00376433	-0.32766	0.112267	0.36203	Timolol	TNFAIP3	TNF alpha induced protein 3	TRUE
ILMN_1723436_Prednisolon	ILMN_1723436	0.104715	0.0226761	4.52806e-06	0.00865824	Prednisolon	0.0295907	-0.051537	0.0236558	0.371852	Prednisolon	PFKFB2	6-phosphofructo-2-kinase/fructose-2,6-biphosphatase 2	FALSE
ILMN_3234089_Bisoprolol	ILMN_3234089	0.0554859	0.0131814	2.73528e-05	0.044458	Bisoprolol	0.0358935	0.0361462	0.0172249	0.393416	Bisoprolol	N4BP2L2	NEDD4 binding protein 2 like 2	FALSE
ILMN_1713124_Timolol	ILMN_1713124	-0.292249	0.0672964	1.57701e-05	0.00964433	Timolol	0.00484061	-0.314054	0.110735	0.396827	Timolol	AKR1C3	aldo-keto reductase family 1 member C3	TRUE
ILMN_2366212_Prednisolon	ILMN_2366212	-0.471557	0.111124	2.44974e-05	0.0221843	Prednisolon	0.0377676	-0.194324	0.093472	0.404279	Prednisolon	CD79B	CD79b molecule	FALSE
ILMN_1784774_Prednisolon	ILMN_1784774	-0.176004	0.0400036	1.22937e-05	0.015134	Prednisolon	0.0418522	-0.0909853	0.0446886	0.418043	Prednisolon	P2RY10	P2Y receptor family member 10	FALSE
ILMN_1801156_Prednisolon	ILMN_1801156	0.112913	0.0274188	4.1973e-05	0.0294037	Prednisolon	0.042816	-0.05838	0.0288101	0.421038	Prednisolon	RLF	rearranged L-myc fusion	FALSE
ILMN_3287068_Insulinaspart	ILMN_3287068	-0.31651	0.0714338	1.07114e-05	0.0480408	Insulinaspart	0.0166141	-0.109479	0.0455777	0.440766	Insulinaspart	RPSAP54	ribosomal protein SA pseudogene 54	FALSE
ILMN_1720113_Timolol	ILMN_1720113	0.117223	0.0232855	5.95057e-07	0.000615886	Timolol	0.00768435	0.133935	0.0499819	0.457891	Timolol	PTPRO	protein tyrosine phosphatase, receptor type O	TRUE
ILMN_1768598_Timolol	ILMN_1768598	0.0556182	0.0135115	4.21099e-05	0.0211318	Timolol	0.00830715	0.0818008	0.0308375	0.46834	Timolol	LAIR1	leukocyte associated immunoglobulin like receptor 1	TRUE
ILMN_1716766_Timolol	ILMN_1716766	0.0826362	0.0209248	8.44885e-05	0.0367427	Timolol	0.00962008	0.0779168	0.0299546	0.487443	Timolol	CEBPG	CCAAT enhancer binding protein gamma	TRUE
ILMN_1671731_Metoprolol	ILMN_1671731	-0.0747775	0.0163229	5.1619e-06	0.00818807	Metoprolol	0.00150033	-0.0789496	0.0248233	0.490133	Metoprolol	AVPI1	arginine vasopressin induced 1	FALSE
ILMN_1734878_Torasemid	ILMN_1734878	-0.424329	0.0922196	4.84895e-06	0.0282462	Torasemid	0.19328	-0.0890018	0.0684834	0.491185	Torasemid	CD79A	CD79a molecule	FALSE
ILMN_1667977_Metoprolol	ILMN_1667977	-0.042662	0.010796	8.21823e-05	0.022285	Metoprolol	0.00160308	0.0492622	0.0155842	0.493986	Metoprolol	TAF1B	TATA-box binding protein associated factor, RNA polymerase I subunit B	FALSE
ILMN_1663799_Bisoprolol	ILMN_1663799	-0.0493683	0.0124123	7.33527e-05	0.0496779	Bisoprolol	0.0880417	-0.017029	0.00998523	0.501789	Bisoprolol	RPL32	ribosomal protein L32	FALSE
ILMN_1781560_Timolol	ILMN_1781560	0.102238	0.0193005	1.53541e-07	0.000217057	Timolol	0.0111024	0.100403	0.0393713	0.505662	Timolol	ST3GAL6	ST3 beta-galactoside alpha-2,3-sialyltransferase 6	TRUE
ILMN_2366212_Bisoprolol	ILMN_2366212	-0.131003	0.0317887	4.0052e-05	0.0466355	Bisoprolol	0.115735	-0.0617951	0.0393004	0.533649	Bisoprolol	CD79B	CD79b molecule	FALSE
ILMN_1722981_Prednisolon	ILMN_1722981	0.274211	0.06314	1.58365e-05	0.0176535	Prednisolon	0.101562	0.0762327	0.0466434	0.534256	Prednisolon	TLR5	toll like receptor 5	FALSE
ILMN_1659544_Bisoprolol	ILMN_1659544	0.0653176	0.0164306	7.39564e-05	0.0497342	Bisoprolol	0.128587	0.0271392	0.0178654	0.546698	Bisoprolol	STX3	syntaxin 3	FALSE
ILMN_1677487_Metoprolol	ILMN_1677487	0.0461571	0.0129327	0.000371364	0.0354076	Metoprolol	0.00522579	-0.0496735	0.0177656	0.547456	Metoprolol	ANKZF1	ankyrin repeat and zinc finger domain containing 1	FALSE
ILMN_1780861_Metoprolol	ILMN_1780861	-0.097082	0.0268387	0.000309333	0.0327391	Metoprolol	0.00603564	-0.0849232	0.030894	0.551888	Metoprolol	METRNL	meteorin like, glial cell differentiation regulator	FALSE
ILMN_1784774_Bisoprolol	ILMN_1784774	-0.0453668	0.0112593	5.90733e-05	0.0482754	Bisoprolol	0.136963	-0.0295817	0.0198994	0.554161	Bisoprolol	P2RY10	P2Y receptor family member 10	FALSE
ILMN_1811574_Metoprolol	ILMN_1811574	0.0747223	0.0210857	0.000408383	0.0368035	Metoprolol	0.00684635	-0.061865	0.0228536	0.555323	Metoprolol	MAPK8IP3	mitogen-activated protein kinase 8 interacting protein 3	FALSE
ILMN_2334760_Metoprolol	ILMN_2334760	-0.0480297	0.0142127	0.000746914	0.0454746	Metoprolol	0.0069352	0.0589991	0.0218296	0.555653	Metoprolol	ARMCX3	armadillo repeat containing X-linked 3	FALSE
ILMN_1800935_Bisoprolol	ILMN_1800935	-0.0409542	0.00990184	3.75652e-05	0.0463121	Bisoprolol	0.140134	-0.0216746	0.0146981	0.5568	Bisoprolol	ARV1	ARV1 homolog, fatty acid homeostasis modulator	FALSE
ILMN_1795298_Metoprolol	ILMN_1795298	0.0567033	0.0129978	1.40501e-05	0.0133205	Metoprolol	0.00761597	0.0981649	0.0367488	0.557936	Metoprolol	GPER1	G protein-coupled estrogen receptor 1	FALSE
ILMN_1655163_Metoprolol	ILMN_1655163	-0.0611539	0.0178772	0.000642945	0.0431777	Metoprolol	0.007659	0.0361455	0.013541	0.558067	Metoprolol	STK24	serine/threonine kinase 24	FALSE
ILMN_1755920_Bisoprolol	ILMN_1755920	0.0329662	0.00806655	4.63473e-05	0.0473135	Bisoprolol	0.151545	0.0117957	0.00822898	0.56691	Bisoprolol	ATP8B5P	ATPase phospholipid transporting 8B5, pseudogene	FALSE
ILMN_1675756_Bisoprolol	ILMN_1675756	0.0851193	0.0204955	3.49116e-05	0.0459222	Bisoprolol	0.166655	0.0146488	0.0105971	0.580322	Bisoprolol	KCNJ15	potassium voltage-gated channel subfamily J member 15	FALSE
ILMN_3204136_Metoprolol	ILMN_3204136	-0.0197426	0.00500673	8.50884e-05	0.0224942	Metoprolol	0.0147073	0.02198	0.00900432	0.582599	Metoprolol	PAXIP1-AS2	PAXIP1 antisense RNA 2	FALSE
ILMN_1745655_Metoprolol	ILMN_1745655	0.0451131	0.0130489	0.00056283	0.041284	Metoprolol	0.016254	-0.0373093	0.015516	0.589091	Metoprolol	PEX16	peroxisomal biogenesis factor 16	FALSE
ILMN_1826447_Metoprolol	ILMN_1826447	-0.0282599	0.00770115	0.000253072	0.0309399	Metoprolol	0.0170349	-0.030687	0.0128544	0.592361	Metoprolol			FALSE
ILMN_1722698_Metoprolol	ILMN_1722698	-0.0369569	0.0111119	0.000904221	0.0487463	Metoprolol	0.0173429	0.0480856	0.0201984	0.593593	Metoprolol	RCHY1	ring finger and CHY zinc finger domain containing 1	FALSE
ILMN_1760303_Metoprolol	ILMN_1760303	-0.0757544	0.0196454	0.000121267	0.0253264	Metoprolol	0.0179708	-0.0578779	0.0244471	0.59599	Metoprolol	PIK3R1	phosphoinositide-3-kinase regulatory subunit 1	FALSE
ILMN_1712959_Timolol	ILMN_1712959	-0.124903	0.0248258	6.04086e-07	0.000622202	Timolol	0.0196989	-0.209352	0.0895411	0.602102	Timolol	DUSP2	dual specificity phosphatase 2	FALSE
ILMN_1689160_Metoprolol	ILMN_1689160	0.0751194	0.0220973	0.000694558	0.044333	Metoprolol	0.0200893	-0.0547624	0.0235458	0.603084	Metoprolol	DPEP2	dipeptidase 2	FALSE
ILMN_1717639_Metoprolol	ILMN_1717639	-0.0415502	0.0121957	0.000676032	0.0439317	Metoprolol	0.0206373	-0.128291	0.0554025	0.604705	Metoprolol	SIK1/SIK1B	salt inducible kinase 1	FALSE
ILMN_1652825_Metoprolol	ILMN_1652825	-0.0850709	0.0172771	9.85328e-07	0.00244823	Metoprolol	0.022814	-0.0420586	0.0184673	0.610445	Metoprolol	IL10RA	interleukin 10 receptor subunit alpha	FALSE
ILMN_1803429_Metoprolol	ILMN_1803429	-0.0811947	0.0234182	0.000542644	0.0407955	Metoprolol	0.0270066	0.0357303	0.0161519	0.619094	Metoprolol	CD44	CD44 molecule (Indian blood group)	FALSE
ILMN_1718610_Timolol	ILMN_1718610	0.11644	0.0265706	1.32201e-05	0.00843079	Timolol	0.0224541	0.0976112	0.0426687	0.623778	Timolol	ARHGAP17	Rho GTPase activating protein 17	FALSE
ILMN_2130525_Bisoprolol	ILMN_2130525	-0.0600003	0.0149407	6.24806e-05	0.0485069	Bisoprolol	0.227986	-0.0339118	0.0281472	0.625604	Bisoprolol	TSPAN13	tetraspanin 13	FALSE
ILMN_1743065_Metoprolol	ILMN_1743065	-0.0498735	0.0140092	0.000384138	0.0359072	Metoprolol	0.030478	0.0376829	0.0174104	0.625622	Metoprolol	HACD3	3-hydroxyacyl-CoA dehydratase 3	FALSE
ILMN_1734878_Bisoprolol	ILMN_1734878	-0.158697	0.0376456	2.66311e-05	0.0442813	Bisoprolol	0.232545	-0.062328	0.0522417	0.628734	Bisoprolol	CD79A	CD79a molecule	FALSE
ILMN_1756572_Metoprolol	ILMN_1756572	-0.0624886	0.0148097	2.64435e-05	0.0161056	Metoprolol	0.0368693	-0.0407696	0.0195298	0.638345	Metoprolol	COQ2	coenzyme Q2, polyprenyltransferase	FALSE
ILMN_2090802_Metoprolol	ILMN_2090802	0.0529592	0.0152277	0.000521784	0.0402644	Metoprolol	0.0372846	-0.0408814	0.0196264	0.639061	Metoprolol	TMEM79	transmembrane protein 79	FALSE
ILMN_3307729_Prednisolon	ILMN_3307729	-0.347062	0.0886131	9.68102e-05	0.047082	Prednisolon	0.204641	-0.100534	0.0795351	0.640351	Prednisolon	CXXC5	CXXC finger protein 5	FALSE
ILMN_1807176_Bisoprolol	ILMN_1807176	-0.0197854	0.00480182	4.01626e-05	0.0466491	Bisoprolol	0.251721	-0.0115236	0.0100606	0.640952	Bisoprolol	TAF3	TATA-box binding protein associated factor 3	FALSE
ILMN_1703288_Metoprolol	ILMN_1703288	0.0523063	0.0141973	0.000239112	0.0305458	Metoprolol	0.0396087	-0.0437425	0.021254	0.642816	Metoprolol	TMEM259	transmembrane protein 259	FALSE
ILMN_2342240_Metoprolol	ILMN_2342240	-0.0580393	0.0174442	0.000900166	0.0486714	Metoprolol	0.0406901	0.0425116	0.0207686	0.644431	Metoprolol	MGAT2	mannosyl (alpha-1,6-)-glycoprotein beta-1,2-N-acetylglucosaminyltransferase	FALSE
ILMN_2293758_Metoprolol	ILMN_2293758	-0.0633317	0.019125	0.000951615	0.04959	Metoprolol	0.0414599	0.0433367	0.0212526	0.645534	Metoprolol	AKAP11	A-kinase anchoring protein 11	FALSE
ILMN_2336647_Metoprolol	ILMN_2336647	-0.0778602	0.0171369	6.15373e-06	0.00907564	Metoprolol	0.0423004	0.0425146	0.0209354	0.646696	Metoprolol	NNT	nicotinamide nucleotide transhydrogenase	FALSE
ILMN_1769112_Prednisolon	ILMN_1769112	0.0671852	0.0170382	8.68677e-05	0.0441418	Prednisolon	0.219234	0.024609	0.0201037	0.650898	Prednisolon	CYP1B1-AS1	CYP1B1 antisense RNA 1	FALSE
ILMN_2372915_Metoprolol	ILMN_2372915	-0.0436074	0.0125517	0.00052872	0.0404441	Metoprolol	0.0466515	-0.040601	0.0204071	0.652097	Metoprolol	P2RY2	purinergic receptor P2Y2	FALSE
ILMN_1714592_Metoprolol	ILMN_1714592	0.120518	0.0310535	0.000109665	0.0245571	Metoprolol	0.0498884	-0.0568278	0.0289796	0.655914	Metoprolol	CDA	cytidine deaminase	FALSE
ILMN_1734878_Prednisolon	ILMN_1734878	-0.542589	0.127736	2.40531e-05	0.0219936	Prednisolon	0.226926	-0.1406	0.116794	0.65616	Prednisolon	CD79A	CD79a molecule	FALSE
ILMN_1712959_Metoprolol	ILMN_1712959	-0.0603064	0.0148284	5.08353e-05	0.0194118	Metoprolol	0.0533613	-0.0802487	0.0415375	0.659633	Metoprolol	DUSP2	dual specificity phosphatase 2	FALSE
ILMN_1674394_Metoprolol	ILMN_1674394	0.0799858	0.0220293	0.000293628	0.0322653	Metoprolol	0.0539742	-0.0406993	0.0211205	0.660244	Metoprolol	APMAP	adipocyte plasma membrane associated protein	FALSE
ILMN_2384056_Metoprolol	ILMN_2384056	0.0648284	0.0170732	0.000153565	0.0270645	Metoprolol	0.0555845	0.0891465	0.0465708	0.661789	Metoprolol	GPER1	G protein-coupled estrogen receptor 1	FALSE
ILMN_1675085_Metoprolol	ILMN_1675085	-0.0487016	0.0139302	0.000487645	0.0393319	Metoprolol	0.0560981	0.0319179	0.0167092	0.662265	Metoprolol	UBA6	ubiquitin like modifier activating enzyme 6	FALSE
ILMN_2207291_Carvedilol	ILMN_2207291	0.207507	0.0377936	5.54415e-08	0.000171881	Carvedilol	0.408043	0.0561178	0.0680454	0.663676	Carvedilol	IFNG	interferon gamma	FALSE
ILMN_2337928_Bisoprolol	ILMN_2337928	-0.116502	0.0279276	3.22358e-05	0.0454724	Bisoprolol	0.307202	-0.0418754	0.0410399	0.669445	Bisoprolol	CXCR5	C-X-C motif chemokine receptor 5	FALSE
ILMN_1787691_Metoprolol	ILMN_1787691	0.0503028	0.0129603	0.00010953	0.0245475	Metoprolol	0.0649577	-0.0411997	0.0223262	0.67297	Metoprolol	CITED4	Cbp/p300 interacting transactivator with Glu/Asp rich carboxy-terminal domain 4	FALSE
ILMN_1815345_Metoprolol	ILMN_1815345	-0.0559399	0.0137017	4.75646e-05	0.0190749	Metoprolol	0.0696419	0.0289056	0.015935	0.677735	Metoprolol	EIF3J	eukaryotic translation initiation factor 3 subunit J	FALSE
ILMN_1730118_Metoprolol	ILMN_1730118	-0.0509459	0.0137818	0.000227919	0.0302033	Metoprolol	0.0738625	0.0324428	0.0181533	0.681559	Metoprolol	ZNF644	zinc finger protein 644	FALSE
ILMN_1721575_Metoprolol	ILMN_1721575	0.0650612	0.0193914	0.000814581	0.0469802	Metoprolol	0.0742833	-0.030671	0.0171869	0.681919	Metoprolol	VPS18	VPS18, CORVET/HOPS core subunit	FALSE
ILMN_1706057_Bisoprolol	ILMN_1706057	-0.0525688	0.0115018	5.34958e-06	0.0276877	Bisoprolol	0.341222	-0.0123906	0.0130288	0.683183	Bisoprolol	CS	citrate synthase	FALSE
ILMN_1716265_Metoprolol	ILMN_1716265	-0.0417831	0.0103929	6.18211e-05	0.0206523	Metoprolol	0.0766909	0.0276523	0.0156238	0.683908	Metoprolol	PGM2L1	phosphoglucomutase 2 like 1	FALSE
ILMN_2342437_Metoprolol	ILMN_2342437	-0.0420432	0.0118085	0.000383606	0.0358868	Metoprolol	0.0768251	0.0300765	0.0170012	0.684015	Metoprolol	KLHL5	kelch like family member 5	FALSE
ILMN_2328378_Metoprolol	ILMN_2328378	-0.0405438	0.0114715	0.000423081	0.0373162	Metoprolol	0.0769077	0.0293825	0.0166136	0.684081	Metoprolol	OSBPL3	oxysterol binding protein like 3	FALSE
ILMN_3279306_Bisoprolol	ILMN_3279306	-0.0678721	0.016409	3.75222e-05	0.0463062	Bisoprolol	0.345234	-0.0151562	0.0160699	0.684826	Bisoprolol			FALSE
ILMN_2367710_Metoprolol	ILMN_2367710	0.0620374	0.0180308	0.000598085	0.0420825	Metoprolol	0.0796542	-0.038231	0.0218172	0.686204	Metoprolol	PKN1	protein kinase N1	FALSE
ILMN_1756910_Timolol	ILMN_1756910	0.0766209	0.0172005	9.54618e-06	0.00651213	Timolol	0.0334398	0.077411	0.0363581	0.68834	Timolol	PLA2G15	phospholipase A2 group XV	FALSE
ILMN_1786847_Metoprolol	ILMN_1786847	0.111043	0.0291383	0.000145345	0.0266329	Metoprolol	0.082864	0.0165528	0.00954647	0.688523	Metoprolol	TGM3	transglutaminase 3	FALSE
ILMN_1710434_Metoprolol	ILMN_1710434	0.0723666	0.0180814	6.66595e-05	0.0211053	Metoprolol	0.0828902	-0.0399117	0.0230202	0.688541	Metoprolol	TBC1D10C	TBC1 domain family member 10C	FALSE
ILMN_1733991_Metoprolol	ILMN_1733991	0.061383	0.0181792	0.00075447	0.045651	Metoprolol	0.0838355	-0.0253946	0.0146921	0.689192	Metoprolol	UBL7	ubiquitin like 7	FALSE
ILMN_2116075_Prednisolon	ILMN_2116075	-0.092538	0.0192601	1.86351e-06	0.00550492	Prednisolon	0.284802	-0.0232919	0.0218684	0.691674	Prednisolon	TRUB2	TruB pseudouridine synthase family member 2	FALSE
ILMN_2139035_Metoprolol	ILMN_2139035	-0.0299539	0.00877015	0.000655553	0.0434709	Metoprolol	0.0919319	0.0246025	0.0146023	0.694264	Metoprolol	CASD1	CAS1 domain containing 1	FALSE
ILMN_1704870_Metoprolol	ILMN_1704870	0.178127	0.0516072	0.000574573	0.0415574	Metoprolol	0.0971207	0.0174741	0.0105362	0.697101	Metoprolol	PGLYRP1	peptidoglycan recognition protein 1	FALSE
ILMN_1777745_Metoprolol	ILMN_1777745	-0.037126	0.0105949	0.000473374	0.0389166	Metoprolol	0.0989226	0.0303152	0.0183774	0.698022	Metoprolol	FAM133B	family with sequence similarity 133 member B	FALSE
ILMN_1765649_Metoprolol	ILMN_1765649	0.0840788	0.0249853	0.000786027	0.0463647	Metoprolol	0.100203	-0.0378013	0.0230025	0.698658	Metoprolol	IRF3	interferon regulatory factor 3	FALSE
ILMN_1791483_Metoprolol	ILMN_1791483	-0.0506125	0.014004	0.000312991	0.0328445	Metoprolol	0.100662	-0.0441186	0.026883	0.698882	Metoprolol	PDE4D	phosphodiesterase 4D	FALSE
ILMN_1670420_Metoprolol	ILMN_1670420	-0.0652903	0.0184884	0.000427655	0.0374713	Metoprolol	0.10076	0.0240974	0.0146876	0.698929	Metoprolol	METAP2	methionyl aminopeptidase 2	FALSE
ILMN_1869087_Metoprolol	ILMN_1869087	-0.0356824	0.00971726	0.000250636	0.0308736	Metoprolol	0.101166	0.025249	0.0154079	0.699126	Metoprolol	CLOCK	clock circadian regulator	FALSE
ILMN_1667199_Metoprolol	ILMN_1667199	0.0649691	0.0154876	2.94167e-05	0.0165009	Metoprolol	0.103593	0.0321115	0.0197349	0.70027	Metoprolol	SQOR	sulfide quinone oxidoreductase	FALSE
ILMN_1683277_Metoprolol	ILMN_1683277	0.0630986	0.0173178	0.000279687	0.0318133	Metoprolol	0.105875	-0.0268449	0.0166071	0.701301	Metoprolol	KIAA0319L	KIAA0319 like	FALSE
ILMN_1778723_Metoprolol	ILMN_1778723	0.098121	0.0227127	1.69812e-05	0.0142266	Metoprolol	0.106974	-0.0436332	0.027078	0.701783	Metoprolol	JAML	junction adhesion molecule like	FALSE
ILMN_1694798_Metoprolol	ILMN_1694798	-0.0276824	0.00795723	0.000519705	0.0402099	Metoprolol	0.107505	0.0218948	0.0136081	0.702012	Metoprolol	TMEM267	transmembrane protein 267	FALSE
ILMN_1764617_Metoprolol	ILMN_1764617	-0.0305388	0.00838808	0.000282745	0.0319151	Metoprolol	0.116705	0.0200846	0.0128078	0.705677	Metoprolol	GPATCH8	G-patch domain containing 8	FALSE
ILMN_1746917_Metoprolol	ILMN_1746917	0.0500568	0.0133786	0.000191221	0.028876	Metoprolol	0.122704	-0.026871	0.0174159	0.707788	Metoprolol			FALSE
ILMN_2340259_Metoprolol	ILMN_2340259	-0.0881592	0.0204682	1.7988e-05	0.014491	Metoprolol	0.124098	-0.0445541	0.0289847	0.708251	Metoprolol	PDE4B	phosphodiesterase 4B	FALSE
ILMN_3293681_Metoprolol	ILMN_3293681	0.0435413	0.0128468	0.00072065	0.0448745	Metoprolol	0.124561	-0.0241261	0.0157145	0.708403	Metoprolol	PINLYP	phospholipase A2 inhibitor and LY6/PLAUR domain containing	FALSE
ILMN_2184184_Metoprolol	ILMN_2184184	-0.0883203	0.0254708	0.000541967	0.0407787	Metoprolol	0.125825	0.0317217	0.0207313	0.708811	Metoprolol	ANXA1	annexin A1	FALSE
ILMN_3202093_Metoprolol	ILMN_3202093	0.0321097	0.00784903	4.59384e-05	0.0188944	Metoprolol	0.127185	0.0161432	0.0105881	0.709243	Metoprolol	TRIM64/TRIM64B	tripartite motif containing 64B	FALSE
ILMN_1736441_Bisoprolol	ILMN_1736441	-0.0463652	0.00832969	3.23954e-08	0.000503004	Bisoprolol	0.425861	-0.0108734	0.0136666	0.71702	Bisoprolol	PDXP	pyridoxal phosphatase	FALSE
ILMN_3269719_Metoprolol	ILMN_3269719	0.0615711	0.0166435	0.000225443	0.0301241	Metoprolol	0.14315	-0.0298792	0.0204168	0.71808	Metoprolol	ARAP1	ArfGAP with RhoGAP domain, ankyrin repeat and PH domain 1	FALSE
ILMN_1719792_Metoprolol	ILMN_1719792	-0.0267714	0.00647411	3.80508e-05	0.0178696	Metoprolol	0.144778	0.0217479	0.0149212	0.718974	Metoprolol	PHLDB2	pleckstrin homology like domain family B member 2	FALSE
ILMN_1693665_Torasemid	ILMN_1693665	0.0758903	0.0154388	1.07172e-06	0.0187291	Torasemid	0.730232	0.00388965	0.0113004	0.72326	Torasemid	LIMS3/LIMS4	LIM zinc finger domain containing 4	FALSE
ILMN_1722066_Metoprolol	ILMN_1722066	-0.0437767	0.0126025	0.000529853	0.0404731	Metoprolol	0.153127	0.0230008	0.0161087	0.723291	Metoprolol	ARMC1	armadillo repeat containing 1	FALSE
ILMN_1718832_Metoprolol	ILMN_1718832	-0.0304186	0.00897257	0.00071832	0.0448273	Metoprolol	0.155762	0.0238223	0.0167911	0.724568	Metoprolol	SPHAR	S-phase response (cyclin related)	FALSE
ILMN_2377174_Metoprolol	ILMN_2377174	-0.090768	0.0226896	6.71709e-05	0.0211504	Metoprolol	0.15695	0.03296	0.0232987	0.725131	Metoprolol	SYPL1	synaptophysin like 1	FALSE
ILMN_1683817_Metoprolol	ILMN_1683817	-0.0771551	0.0196763	9.31061e-05	0.0232445	Metoprolol	0.157083	0.0271003	0.0191627	0.725194	Metoprolol	UBE2Q2	ubiquitin conjugating enzyme E2 Q2	FALSE
ILMN_1800750_Metoprolol	ILMN_1800750	0.0496498	0.0139997	0.000404213	0.036654	Metoprolol	0.165442	-0.0262148	0.0189106	0.728942	Metoprolol	ZNF692	zinc finger protein 692	FALSE
ILMN_2137789_Carvedilol	ILMN_2137789	0.2408	0.0584958	4.22676e-05	0.0315398	Carvedilol	0.60929	0.0265657	0.052167	0.729707	Carvedilol	KLF4	Kruppel like factor 4	FALSE
ILMN_1679555_Metoprolol	ILMN_1679555	-0.0482875	0.0137282	0.000450603	0.0382198	Metoprolol	0.171073	0.0169119	0.0123624	0.73128	Metoprolol	TIMM23	translocase of inner mitochondrial membrane 23	FALSE
ILMN_1682694_Metoprolol	ILMN_1682694	-0.0544021	0.0143127	0.000151211	0.026937	Metoprolol	0.172963	-0.0168209	0.0123503	0.732034	Metoprolol	VMA21	VMA21, vacuolar ATPase assembly factor	FALSE
ILMN_1735461_Metoprolol	ILMN_1735461	-0.0813168	0.0227134	0.000356138	0.0347853	Metoprolol	0.178825	0.0271232	0.0201868	0.73428	Metoprolol	DDX21	DExD-box helicase 21	FALSE
ILMN_1796976_Prednisolon	ILMN_1796976	0.184309	0.039918	4.54243e-06	0.00866931	Prednisolon	0.375791	0.0436923	0.0495684	0.736252	Prednisolon	NLRC4	NLR family CARD domain containing 4	FALSE
ILMN_1784774_Metoprolol	ILMN_1784774	-0.0585812	0.0137651	2.25582e-05	0.0154739	Metoprolol	0.189134	-0.0271244	0.0206685	0.739978	Metoprolol	P2RY10	P2Y receptor family member 10	FALSE
ILMN_1656621_Metoprolol	ILMN_1656621	0.0496155	0.0126956	9.82385e-05	0.0236824	Metoprolol	0.192574	0.0212561	0.0163231	0.742042	Metoprolol	CHMP2A	charged multivesicular body protein 2A	FALSE
ILMN_1692664_Metoprolol	ILMN_1692664	0.0977118	0.0293721	0.000901612	0.0486982	Metoprolol	0.195616	-0.0341793	0.026427	0.743833	Metoprolol	PRR5	proline rich 5	FALSE
ILMN_1714602_Metoprolol	ILMN_1714602	-0.0652622	0.0191898	0.000691078	0.0442587	Metoprolol	0.201274	-0.0283853	0.0222259	0.747091	Metoprolol	CD86	CD86 molecule	FALSE
ILMN_2157441_Metoprolol	ILMN_2157441	-0.0890854	0.0258361	0.000581975	0.0417258	Metoprolol	0.202782	-0.0241407	0.0189656	0.747933	Metoprolol	HLA-DRA	major histocompatibility complex, class II, DR alpha	FALSE
ILMN_1715698_Metoprolol	ILMN_1715698	0.0585847	0.0142932	4.44323e-05	0.0187189	Metoprolol	0.203747	-0.0243211	0.0191483	0.748466	Metoprolol	RNASEK	ribonuclease K	FALSE
ILMN_1844593_Prednisolon	ILMN_1844593	0.136289	0.0336101	5.47359e-05	0.0333898	Prednisolon	0.411313	0.0457329	0.0559405	0.749349	Prednisolon	NRG1	neuregulin 1	FALSE
ILMN_1697559_Metoprolol	ILMN_1697559	0.0863549	0.0216637	7.12701e-05	0.021495	Metoprolol	0.206413	-0.0380941	0.0301691	0.749918	Metoprolol	G6PD	glucose-6-phosphate dehydrogenase	FALSE
ILMN_2394210_Prednisolon	ILMN_2394210	0.108567	0.0259685	3.21354e-05	0.0255558	Prednisolon	0.414581	0.0175298	0.0215933	0.750463	Prednisolon	SLC26A8	solute carrier family 26 member 8	FALSE
ILMN_1695851_Metoprolol	ILMN_1695851	0.0536724	0.0140282	0.000136816	0.0262084	Metoprolol	0.210704	-0.022384	0.0178954	0.752188	Metoprolol	PARVG	parvin gamma	FALSE
ILMN_1763207_Carvedilol	ILMN_1763207	0.0914744	0.0227471	6.29944e-05	0.0407989	Carvedilol	0.69538	0.0139511	0.0357619	0.753623	Carvedilol	BATF3	basic leucine zipper ATF-like transcription factor 3	FALSE
ILMN_1777342_Metoprolol	ILMN_1777342	0.0503891	0.0143308	0.00045273	0.0382867	Metoprolol	0.213968	-0.0245462	0.0197647	0.753863	Metoprolol	PREX1	phosphatidylinositol-3,4,5-trisphosphate dependent Rac exchange factor 1	FALSE
ILMN_1657682_Metoprolol	ILMN_1657682	-0.0650109	0.0165689	9.21792e-05	0.023162	Metoprolol	0.214273	0.0204205	0.0164537	0.754016	Metoprolol	GFM1	G elongation factor mitochondrial 1	FALSE
ILMN_1737146_Metoprolol	ILMN_1737146	-0.0828061	0.0237316	0.000500153	0.0396832	Metoprolol	0.218886	0.019774	0.0160937	0.756304	Metoprolol	TRAM1	translocation associated membrane protein 1	FALSE
ILMN_1815570_Metoprolol	ILMN_1815570	0.0302982	0.00814858	0.00020952	0.0295811	Metoprolol	0.219348	0.0131023	0.0106744	0.756529	Metoprolol	HOXA6	homeobox A6	FALSE
ILMN_1668535_Metoprolol	ILMN_1668535	-0.0474919	0.0127369	0.000201124	0.0292693	Metoprolol	0.223346	-0.0249138	0.0204738	0.758439	Metoprolol	JOSD1	Josephin domain containing 1	FALSE
ILMN_1781560_Metoprolol	ILMN_1781560	0.058939	0.0120343	1.12326e-06	0.00257355	Metoprolol	0.224526	0.0237269	0.0195482	0.758992	Metoprolol	ST3GAL6	ST3 beta-galactoside alpha-2,3-sialyltransferase 6	FALSE
ILMN_1745778_Metoprolol	ILMN_1745778	0.091453	0.0266814	0.000627219	0.0428014	Metoprolol	0.224821	0.0164551	0.0135657	0.759129	Metoprolol	SLC45A4	solute carrier family 45 member 4	FALSE
ILMN_2193498_Metoprolol	ILMN_2193498	-0.0354869	0.00940435	0.000168646	0.0278581	Metoprolol	0.225427	0.0188422	0.015554	0.75941	Metoprolol	TRMT1L	tRNA methyltransferase 1 like	FALSE
ILMN_1814573_Metoprolol	ILMN_1814573	-0.0600571	0.0174248	0.000585066	0.0417953	Metoprolol	0.226146	0.0308339	0.0254925	0.759742	Metoprolol	CMTR2	cap methyltransferase 2	FALSE
ILMN_1785175_Metoprolol	ILMN_1785175	-0.0720398	0.0209457	0.000600862	0.0421427	Metoprolol	0.229791	0.0304022	0.0253335	0.761397	Metoprolol	SWAP70	switching B cell complex subunit SWAP70	FALSE
ILMN_1799106_Metoprolol	ILMN_1799106	0.121061	0.0288995	3.01738e-05	0.0165918	Metoprolol	0.230315	0.0430312	0.0358973	0.761632	Metoprolol	MARC1	mitochondrial amidoxime reducing component 1	FALSE
ILMN_1727055_Metoprolol	ILMN_1727055	-0.0222654	0.00629292	0.000416996	0.0371066	Metoprolol	0.232889	0.0147965	0.0124118	0.762768	Metoprolol	PARPBP	PARP1 binding protein	FALSE
ILMN_2373266_Metoprolol	ILMN_2373266	-0.0379784	0.0112166	0.000729492	0.0450655	Metoprolol	0.23323	0.0198477	0.0166611	0.762918	Metoprolol	SREK1	splicing regulatory glutamic acid and lysine rich protein 1	FALSE
ILMN_1728724_Metoprolol	ILMN_1728724	0.0855934	0.0243271	0.000448857	0.0381645	Metoprolol	0.233258	0.0415883	0.0349132	0.76293	Metoprolol	IL17RA	interleukin 17 receptor A	FALSE
ILMN_1797822_Bisoprolol	ILMN_1797822	-0.0819444	0.019769	3.61276e-05	0.0461072	Bisoprolol	0.561473	-0.0161968	0.0279201	0.764297	Bisoprolol	SEL1L3	SEL1L family member 3	FALSE
ILMN_1732831_Metoprolol	ILMN_1732831	-0.0695841	0.0207705	0.000829347	0.0472879	Metoprolol	0.23831	0.0290524	0.0246541	0.765094	Metoprolol	CHST7	carbohydrate sulfotransferase 7	FALSE
ILMN_2167616_Metoprolol	ILMN_2167616	-0.0585568	0.0176073	0.000904729	0.0487557	Metoprolol	0.244549	-0.0150439	0.0129369	0.767659	Metoprolol	NACA	nascent polypeptide associated complex subunit alpha	FALSE
ILMN_1736300_Metoprolol	ILMN_1736300	0.0196156	0.00530132	0.000224811	0.0301036	Metoprolol	0.244666	0.0118168	0.0101643	0.767706	Metoprolol	SEMA5B	semaphorin 5B	FALSE
ILMN_1735910_Timolol	ILMN_1735910	-0.0664628	0.0152334	1.4412e-05	0.00901068	Timolol	0.0584599	-0.0797068	0.04214	0.768136	Timolol	VMO1	vitelline membrane outer layer 1 homolog	FALSE
ILMN_1741389_Metoprolol	ILMN_1741389	0.0415435	0.00994661	3.18333e-05	0.016831	Metoprolol	0.251615	0.0153595	0.0134073	0.770429	Metoprolol	B3GNT8	UDP-GlcNAc:betaGal beta-1,3-N-acetylglucosaminyltransferase 8	FALSE
ILMN_1761721_Metoprolol	ILMN_1761721	-0.0745945	0.0182336	4.59122e-05	0.0188914	Metoprolol	0.251846	0.0238726	0.0208485	0.770517	Metoprolol	VPS35	VPS35, retromer complex component	FALSE
ILMN_1715715_Metoprolol	ILMN_1715715	0.103801	0.0211743	1.09784e-06	0.00255194	Metoprolol	0.256749	0.0321187	0.0283412	0.772358	Metoprolol	CEBPA	CCAAT enhancer binding protein alpha	FALSE
ILMN_1710329_Bisoprolol	ILMN_1710329	0.0281977	0.00687852	4.39296e-05	0.0470739	Bisoprolol	0.589951	-0.00623064	0.0115725	0.772918	Bisoprolol	MYEF2	myelin expression factor 2	FALSE
ILMN_2307656_Metoprolol	ILMN_2307656	0.062922	0.016262	0.000114992	0.0249237	Metoprolol	0.269569	-0.0274162	0.0248508	0.777161	Metoprolol	AGTRAP	angiotensin II receptor associated protein	FALSE
ILMN_1706764_Metoprolol	ILMN_1706764	-0.0314734	0.00824538	0.000141799	0.0264609	Metoprolol	0.270007	0.0147705	0.0134006	0.777338	Metoprolol	GOLPH3L	golgi phosphoprotein 3 like	FALSE
ILMN_3251283_Metoprolol	ILMN_3251283	-0.0189513	0.00556076	0.000673402	0.0438736	Metoprolol	0.274213	0.00993294	0.0090912	0.779013	Metoprolol	HDAC2	histone deacetylase 2	FALSE
ILMN_2372379_Metoprolol	ILMN_2372379	-0.0364799	0.00998794	0.000270376	0.0314932	Metoprolol	0.27564	0.0154967	0.0142257	0.779571	Metoprolol	MGA	MGA, MAX dimerization protein	FALSE
ILMN_1752947_Metoprolol	ILMN_1752947	0.0405118	0.0110229	0.00024759	0.0307893	Metoprolol	0.276471	-0.0145148	0.0133474	0.779894	Metoprolol	COPRS	coordinator of PRMT5 and differentiation stimulator	FALSE
ILMN_1704070_Metoprolol	ILMN_1704070	0.030729	0.00693153	1.02116e-05	0.0116982	Metoprolol	0.279342	-0.0108238	0.010013	0.780996	Metoprolol	BCL10	B cell CLL/lymphoma 10	FALSE
ILMN_1800894_Metoprolol	ILMN_1800894	0.0224136	0.00641009	0.000486769	0.0393069	Metoprolol	0.280525	-0.0111113	0.0103043	0.781445	Metoprolol	SUZ12P1	SUZ12 pseudogene 1	FALSE
ILMN_1787691_Prednisolon	ILMN_1787691	0.167132	0.0364967	5.41724e-06	0.00927272	Prednisolon	0.500176	-0.0311726	0.0464812	0.781612	Prednisolon	CITED4	Cbp/p300 interacting transactivator with Glu/Asp rich carboxy-terminal domain 4	FALSE
ILMN_1741171_Metoprolol	ILMN_1741171	-0.0351655	0.0105068	0.000838876	0.0474828	Metoprolol	0.290201	0.016004	0.015143	0.784994	Metoprolol	TM2D2	TM2 domain containing 2	FALSE
ILMN_1697267_Metoprolol	ILMN_1697267	0.0358553	0.0101419	0.000421405	0.0372588	Metoprolol	0.290698	0.012977	0.0122915	0.785171	Metoprolol	PRKCZ	protein kinase C zeta	FALSE
ILMN_1725105_Metoprolol	ILMN_1725105	-0.0493965	0.0133965	0.000236325	0.0304629	Metoprolol	0.291129	0.0197294	0.0187038	0.785323	Metoprolol	EEF1E1	eukaryotic translation elongation factor 1 epsilon 1	FALSE
ILMN_1814044_Metoprolol	ILMN_1814044	0.0828706	0.0191229	1.59923e-05	0.0139454	Metoprolol	0.291594	0.0200271	0.0190044	0.785488	Metoprolol	CABIN1	calcineurin binding protein 1	FALSE
ILMN_1733390_Metoprolol	ILMN_1733390	-0.0391964	0.0110707	0.000413309	0.0369778	Metoprolol	0.295691	-0.0146527	0.0140231	0.786918	Metoprolol	LARP1B	La ribonucleoprotein domain family member 1B	FALSE
ILMN_1746386_Insulinaspart	ILMN_1746386	0.073083	0.0164188	9.76996e-06	0.0480408	Insulinaspart	0.510257	0.014343	0.0218947	0.788263	Insulinaspart	HHLA1	HERV-H LTR-associating 1	FALSE
ILMN_1685781_Metoprolol	ILMN_1685781	-0.0376464	0.0109927	0.000633891	0.0429625	Metoprolol	0.304774	0.0150993	0.0147248	0.789967	Metoprolol	GON7	GON7, KEOPS complex subunit	FALSE
ILMN_3245973_Metoprolol	ILMN_3245973	0.0604179	0.0152611	7.97524e-05	0.0221232	Metoprolol	0.308647	0.0140315	0.0137935	0.79122	Metoprolol	MSL1	male specific lethal 1 homolog	FALSE
ILMN_1747824_Metoprolol	ILMN_1747824	-0.0275744	0.00830788	0.000926313	0.0491468	Metoprolol	0.309433	0.0179552	0.0176794	0.791471	Metoprolol	ZNF85	zinc finger protein 85	FALSE
ILMN_1775734_Metoprolol	ILMN_1775734	0.0535118	0.0145425	0.000243366	0.0306696	Metoprolol	0.309645	0.0199736	0.0196755	0.791539	Metoprolol	SH2D3C	SH2 domain containing 3C	FALSE
ILMN_3235853_Metoprolol	ILMN_3235853	-0.083141	0.0251332	0.000963263	0.0497889	Metoprolol	0.310101	0.0355774	0.0350794	0.791683	Metoprolol	S1PR1	sphingosine-1-phosphate receptor 1	FALSE
ILMN_1690524_Metoprolol	ILMN_1690524	-0.0739804	0.0214846	0.000592011	0.0419496	Metoprolol	0.317502	0.0197096	0.0197334	0.794357	Metoprolol	VAMP7	vesicle associated membrane protein 7	FALSE
ILMN_1773567_Prednisolon	ILMN_1773567	-0.193501	0.0463806	3.3353e-05	0.026039	Prednisolon	0.540651	-0.0379786	0.0624115	0.794604	Prednisolon	LAMA5	laminin subunit alpha 5	FALSE
ILMN_2098446_Carvedilol	ILMN_2098446	0.16936	0.0359634	2.94668e-06	0.00463647	Carvedilol	0.885341	0.00793584	0.0552453	0.795685	Carvedilol	PMAIP1	phorbol-12-myristate-13-acetate-induced protein 1	FALSE
ILMN_1757845_Carvedilol	ILMN_1757845	0.132908	0.0337264	8.77703e-05	0.0490956	Carvedilol	0.886613	-0.00381807	0.0268799	0.795919	Carvedilol	SPIRE1	spire type actin nucleation factor 1	FALSE
ILMN_2396444_Metoprolol	ILMN_2396444	-0.0604269	0.0175552	0.000594877	0.0420125	Metoprolol	0.331118	-0.0210693	0.0216972	0.799351	Metoprolol	CD14	CD14 molecule	FALSE
ILMN_1651604_Metoprolol	ILMN_1651604	0.0282739	0.00821221	0.000593127	0.0419742	Metoprolol	0.331444	0.0107177	0.0110446	0.799467	Metoprolol	MARK4	microtubule affinity regulating kinase 4	FALSE
ILMN_2226324_Metoprolol	ILMN_2226324	-0.0610004	0.0176902	0.000581599	0.0417173	Metoprolol	0.33929	-0.0143216	0.0150001	0.802184	Metoprolol	MPC1	mitochondrial pyruvate carrier 1	FALSE
ILMN_1747217_Metoprolol	ILMN_1747217	-0.0239628	0.00604191	7.74373e-05	0.0219619	Metoprolol	0.34851	-0.009571	0.0102179	0.805244	Metoprolol	C15orf41	chromosome 15 open reading frame 41	FALSE
ILMN_2206812_Metoprolol	ILMN_2206812	-0.0272491	0.0076119	0.000356574	0.0348036	Metoprolol	0.352371	0.0131811	0.0141853	0.806484	Metoprolol	CCNJ	cyclin J	FALSE
ILMN_1770053_Metoprolol	ILMN_1770053	-0.0588917	0.0159371	0.000229115	0.0302412	Metoprolol	0.355561	0.0150997	0.0163581	0.807491	Metoprolol	RBBP7	RB binding protein 7, chromatin remodeling factor	FALSE
ILMN_1753712_Metoprolol	ILMN_1753712	0.0622224	0.0185829	0.000834606	0.0473959	Metoprolol	0.356097	-0.0196043	0.0212619	0.807659	Metoprolol	STX10	syntaxin 10	FALSE
ILMN_1738736_Metoprolol	ILMN_1738736	-0.05274	0.0148515	0.000397175	0.0363973	Metoprolol	0.361136	0.0164609	0.018041	0.809214	Metoprolol	SNX4	sorting nexin 4	FALSE
ILMN_1668540_Metoprolol	ILMN_1668540	-0.056772	0.0146825	0.000116214	0.0250044	Metoprolol	0.36493	0.0172346	0.0190389	0.810361	Metoprolol	ZNHIT6	zinc finger HIT-type containing 6	FALSE
ILMN_2313926_Metoprolol	ILMN_2313926	-0.0641983	0.0191302	0.000812543	0.0469372	Metoprolol	0.37084	-0.0183808	0.0205574	0.812106	Metoprolol	CDC42SE2	CDC42 small effector 2	FALSE
ILMN_1662905_Metoprolol	ILMN_1662905	-0.063306	0.017281	0.00025924	0.0311035	Metoprolol	0.379712	-0.0178628	0.0203528	0.814638	Metoprolol	NME1-NME2	NME1-NME2 readthrough	FALSE
ILMN_1716056_Metoprolol	ILMN_1716056	0.051897	0.0156878	0.000962939	0.0497834	Metoprolol	0.380085	-0.0187123	0.0213374	0.814742	Metoprolol	LMF2	lipase maturation factor 2	FALSE
ILMN_1677385_Metoprolol	ILMN_1677385	-0.0451484	0.0130663	0.000566761	0.0413764	Metoprolol	0.391264	-0.0148259	0.0173085	0.817784	Metoprolol	SMIM19	small integral membrane protein 19	FALSE
ILMN_1735788_Metoprolol	ILMN_1735788	0.0582888	0.0173252	0.000788121	0.0464108	Metoprolol	0.391822	-0.0154771	0.0180901	0.817932	Metoprolol	TRIOBP	TRIO and F-actin binding protein	FALSE
ILMN_1683950_Metoprolol	ILMN_1683950	0.0659236	0.0148184	9.51375e-06	0.0113338	Metoprolol	0.39493	-0.0134931	0.0158751	0.818749	Metoprolol	SNX11	sorting nexin 11	FALSE
ILMN_1743205_Metoprolol	ILMN_1743205	0.124307	0.0328768	0.000163695	0.0276087	Metoprolol	0.400435	-0.0237106	0.0282238	0.820169	Metoprolol	ABCA7	ATP binding cassette subfamily A member 7	FALSE
ILMN_1723768_Metoprolol	ILMN_1723768	0.0670192	0.0166175	5.86213e-05	0.0203242	Metoprolol	0.404064	-0.0130546	0.0156599	0.821086	Metoprolol	NLRX1	NLR family member X1	FALSE
ILMN_2150856_Metoprolol	ILMN_2150856	-0.0429489	0.011283	0.000147907	0.0267533	Metoprolol	0.404499	0.0353047	0.0423895	0.821195	Metoprolol	SERPINB2	serpin family B member 2	FALSE
ILMN_1771333_Metoprolol	ILMN_1771333	-0.0871002	0.0256456	0.000702619	0.0445032	Metoprolol	0.411008	-0.021147	0.0257458	0.822802	Metoprolol	CD47	CD47 molecule	FALSE
ILMN_1752046_Metoprolol	ILMN_1752046	-0.0697115	0.0203686	0.000638927	0.0430827	Metoprolol	0.411178	0.016914	0.0205998	0.822843	Metoprolol	SH2B3	SH2B adaptor protein 3	FALSE
ILMN_1752579_Metoprolol	ILMN_1752579	0.0877841	0.0229734	0.000139531	0.0263477	Metoprolol	0.411642	0.019049	0.023223	0.822956	Metoprolol	ATP6V0A1	ATPase H+ transporting V0 subunit a1	FALSE
ILMN_2255133_Metoprolol	ILMN_2255133	-0.0877331	0.0242682	0.000311814	0.0328108	Metoprolol	0.416755	-0.0263958	0.0325342	0.824184	Metoprolol	BCL11A	B cell CLL/lymphoma 11A	FALSE
ILMN_1727001_Metoprolol	ILMN_1727001	-0.0425862	0.012095	0.000444648	0.0380302	Metoprolol	0.423595	0.0118434	0.0148141	0.82579	Metoprolol	DDX46	DEAD-box helicase 46	FALSE
ILMN_1668270_Metoprolol	ILMN_1668270	0.0858846	0.0229428	0.000189835	0.0288185	Metoprolol	0.426968	-0.0122195	0.0153963	0.826567	Metoprolol	ZDHHC18	zinc finger DHHC-type containing 18	FALSE
ILMN_1805643_Bisoprolol	ILMN_1805643	0.0468083	0.0116054	5.80849e-05	0.0482146	Bisoprolol	0.828389	-0.00318936	0.0147281	0.82697	Bisoprolol	RILPL1	Rab interacting lysosomal protein like 1	FALSE
ILMN_1676159_Metoprolol	ILMN_1676159	-0.0556356	0.016738	0.000910535	0.0488621	Metoprolol	0.43249	-0.0138779	0.0176966	0.827816	Metoprolol	STK26	serine/threonine kinase 26	FALSE
ILMN_1813091_Metoprolol	ILMN_1813091	-0.045276	0.0135894	0.000885619	0.0483991	Metoprolol	0.432912	-0.00973244	0.0124218	0.82791	Metoprolol	ARL1	ADP ribosylation factor like GTPase 1	FALSE
ILMN_1685580_Metoprolol	ILMN_1685580	-0.068128	0.0205885	0.000959778	0.0497297	Metoprolol	0.434074	-0.0213357	0.0273004	0.828169	Metoprolol	CBLB	Cbl proto-oncogene B	FALSE
ILMN_1685834_Metoprolol	ILMN_1685834	0.0206967	0.00610731	0.000721794	0.0448977	Metoprolol	0.434803	0.012293	0.0157546	0.828331	Metoprolol	AMPH	amphiphysin	FALSE
ILMN_1721626_Metoprolol	ILMN_1721626	-0.0875884	0.0232894	0.000177233	0.028267	Metoprolol	0.435158	0.0222045	0.0284792	0.828409	Metoprolol	ARID5B	AT-rich interaction domain 5B	FALSE
ILMN_2073263_Metoprolol	ILMN_2073263	-0.0225729	0.00664338	0.000698797	0.0444228	Metoprolol	0.438139	0.0111808	0.0144339	0.829065	Metoprolol	MSANTD2	Myb/SANT DNA binding domain containing 2	FALSE
ILMN_1798288_Metoprolol	ILMN_1798288	0.0560588	0.0167127	0.000817195	0.0470352	Metoprolol	0.448013	0.0160531	0.0211775	0.831499	Metoprolol	MOB3C	MOB kinase activator 3C	FALSE
ILMN_3266186_Metoprolol	ILMN_3266186	0.0677381	0.0130209	2.37879e-07	0.00109003	Metoprolol	0.45398	0.0130164	0.0173995	0.833344	Metoprolol	HDAC7	histone deacetylase 7	FALSE
ILMN_2225735_Metoprolol	ILMN_2225735	-0.0540412	0.0144702	0.000196474	0.0290882	Metoprolol	0.45593	-0.0138769	0.0186301	0.833939	Metoprolol	CRBN	cereblon	FALSE
ILMN_2216582_Metoprolol	ILMN_2216582	0.146426	0.0438186	0.000854873	0.0478037	Metoprolol	0.45941	-0.017245	0.0233317	0.834989	Metoprolol	LYL1	LYL1, basic helix-loop-helix family member	FALSE
ILMN_1764087_Metoprolol	ILMN_1764087	-0.0764114	0.0186424	4.44247e-05	0.018718	Metoprolol	0.471069	0.013065	0.0181445	0.838413	Metoprolol	SYPL1	synaptophysin like 1	FALSE
ILMN_2354649_Metoprolol	ILMN_2354649	-0.0214315	0.0062929	0.000679229	0.044002	Metoprolol	0.474845	-0.00891829	0.0124917	0.839492	Metoprolol	SRSF10	serine and arginine rich splicing factor 10	FALSE
ILMN_1688953_Metoprolol	ILMN_1688953	0.0445741	0.0134756	0.000964089	0.0498028	Metoprolol	0.475975	-0.0092794	0.0130308	0.839812	Metoprolol	ARHGAP19	Rho GTPase activating protein 19	FALSE
ILMN_2170930_Metoprolol	ILMN_2170930	0.0213321	0.00609954	0.000485489	0.0392702	Metoprolol	0.479517	-0.00943598	0.0133578	0.840807	Metoprolol	STRC	stereocilin	FALSE
ILMN_1795826_Metoprolol	ILMN_1795826	0.0775721	0.0213551	0.000291821	0.0322085	Metoprolol	0.480484	-0.0187526	0.0266051	0.841076	Metoprolol	ATP6V0D1	ATPase H+ transporting V0 subunit d1	FALSE
ILMN_2377459_Metoprolol	ILMN_2377459	0.0295186	0.008485	0.000519664	0.0402089	Metoprolol	0.481687	-0.00919537	0.0130817	0.84141	Metoprolol	CYTH2	cytohesin 2	FALSE
ILMN_1683664_Metoprolol	ILMN_1683664	-0.0786894	0.0212903	0.000228427	0.0302194	Metoprolol	0.482735	0.0116671	0.0166379	0.8417	Metoprolol			FALSE
ILMN_1786050_Metoprolol	ILMN_1786050	-0.0319965	0.00949963	0.000777468	0.0461747	Metoprolol	0.489235	-0.0094341	0.0136556	0.843474	Metoprolol	RBBP9	RB binding protein 9, serine hydrolase	FALSE
ILMN_1898723_Bisoprolol	ILMN_1898723	-0.063727	0.0149869	2.26833e-05	0.04315	Bisoprolol	0.937107	0.00213827	0.0271265	0.843911	Bisoprolol	SLC9A7	solute carrier family 9 member A7	FALSE
ILMN_1733221_Metoprolol	ILMN_1733221	0.0632035	0.0187602	0.000775131	0.0461223	Metoprolol	0.491374	-0.0127569	0.0185565	0.844049	Metoprolol	SEMA4D	semaphorin 4D	FALSE
ILMN_1796316_Metoprolol	ILMN_1796316	0.232632	0.0575475	5.63605e-05	0.0200771	Metoprolol	0.500429	-0.00926449	0.0137627	0.846438	Metoprolol	MMP9	matrix metallopeptidase 9	FALSE
ILMN_2401714_Metoprolol	ILMN_2401714	-0.0566214	0.0154414	0.000255734	0.0310113	Metoprolol	0.505563	-0.0233333	0.0350816	0.84776	Metoprolol	MS4A1	membrane spanning 4-domains A1	FALSE
ILMN_1688630_Metoprolol	ILMN_1688630	-0.0394728	0.011243	0.000461661	0.0385636	Metoprolol	0.506853	0.011272	0.016999	0.848088	Metoprolol	RECK	reversion inducing cysteine rich protein with kazal motifs	FALSE
ILMN_1719661_Metoprolol	ILMN_1719661	0.0919467	0.0240791	0.000140985	0.0264206	Metoprolol	0.511348	-0.0162237	0.0247275	0.849222	Metoprolol	MSRB1	methionine sulfoxide reductase B1	FALSE
ILMN_1658706_Metoprolol	ILMN_1658706	0.070979	0.0210344	0.000760253	0.0457845	Metoprolol	0.514265	-0.0120607	0.0185102	0.849949	Metoprolol	ST6GALNAC2	ST6 N-acetylgalactosaminide alpha-2,6-sialyltransferase 2	FALSE
ILMN_1691860_Bisoprolol	ILMN_1691860	-0.0292441	0.00720684	5.239e-05	0.0478237	Bisoprolol	0.996505	6.90212e-05	0.0157714	0.851836	Bisoprolol	SPRY1	sprouty RTK signaling antagonist 1	FALSE
ILMN_1698766_Metoprolol	ILMN_1698766	0.0550279	0.016121	0.000660347	0.0435805	Metoprolol	0.523574	0.0135483	0.0212617	0.852223	Metoprolol	PYCARD	PYD and CARD domain containing	FALSE
ILMN_1683854_Metoprolol	ILMN_1683854	-0.0277563	0.00723812	0.00013213	0.0259584	Metoprolol	0.536767	0.00632819	0.0102548	0.85533	Metoprolol	ZNF484	zinc finger protein 484	FALSE
ILMN_1715674_Metoprolol	ILMN_1715674	0.0757548	0.0208393	0.00028883	0.0321132	Metoprolol	0.54091	-0.0133832	0.0219098	0.856278	Metoprolol	ITPK1	inositol-tetrakisphosphate 1-kinase	FALSE
ILMN_1803560_Metoprolol	ILMN_1803560	0.0665927	0.0191354	0.000517424	0.0401498	Metoprolol	0.541994	-0.0136111	0.0223427	0.856525	Metoprolol	LAT2	linker for activation of T cells family member 2	FALSE
ILMN_1791896_Metoprolol	ILMN_1791896	-0.0633851	0.0171634	0.00023109	0.0303029	Metoprolol	0.542204	0.00897613	0.0147421	0.856572	Metoprolol	EBAG9	estrogen receptor binding site associated, antigen, 9	FALSE
ILMN_2072178_Metoprolol	ILMN_2072178	0.0735614	0.0173886	2.52052e-05	0.0159202	Metoprolol	0.542373	-0.0144474	0.0237378	0.85661	Metoprolol	ECHDC3	enoyl-CoA hydratase domain containing 3	FALSE
ILMN_1653404_Metoprolol	ILMN_1653404	0.0355871	0.0106392	0.000845028	0.0476071	Metoprolol	0.565006	-0.0095518	0.0166163	0.861559	Metoprolol	NKIRAS2	NFKB inhibitor interacting Ras like 2	FALSE
ILMN_1856031_Insulinaspart	ILMN_1856031	0.0815377	0.0184599	1.1398e-05	0.0480408	Insulinaspart	0.878535	0.00372505	0.024514	0.86162	Insulinaspart	LINC01243	long intergenic non-protein coding RNA 1243	FALSE
ILMN_1710326_Metoprolol	ILMN_1710326	-0.0689833	0.0202012	0.000657042	0.043505	Metoprolol	0.572468	0.0132836	0.0235588	0.863117	Metoprolol	CLDND1	claudin domain containing 1	FALSE
ILMN_2364272_Metoprolol	ILMN_2364272	-0.0835283	0.0187194	8.95101e-06	0.0110182	Metoprolol	0.577883	0.0111039	0.019974	0.864225	Metoprolol	MBNL2	muscleblind like splicing regulator 2	FALSE
ILMN_2106725_Metoprolol	ILMN_2106725	0.0687814	0.0173044	7.46996e-05	0.0217617	Metoprolol	0.580015	-0.00917965	0.0166056	0.864657	Metoprolol	NCF1B	neutrophil cytosolic factor 1B pseudogene	FALSE
ILMN_1760315_Metoprolol	ILMN_1760315	0.242496	0.064501	0.000178148	0.0283089	Metoprolol	0.588194	-0.00553908	0.0102404	0.866287	Metoprolol	VWCE	von Willebrand factor C and EGF domains	FALSE
ILMN_1827736_Metoprolol	ILMN_1827736	0.0503955	0.01463	0.000589303	0.0418897	Metoprolol	0.5887	-0.0083597	0.015476	0.866387	Metoprolol	PDK3	pyruvate dehydrogenase kinase 3	FALSE
ILMN_2289924_Metoprolol	ILMN_2289924	-0.0437247	0.0124905	0.000479545	0.0390982	Metoprolol	0.590184	0.00960648	0.0178552	0.866678	Metoprolol	TRAK1	trafficking kinesin protein 1	FALSE
ILMN_1707810_Insulinaspart	ILMN_1707810	-0.321629	0.0726026	1.07508e-05	0.0480408	Insulinaspart	0.919364	0.00524843	0.0521426	0.866948	Insulinaspart	RPS5	ribosomal protein S5	FALSE
ILMN_1808047_Metoprolol	ILMN_1808047	0.0834677	0.0219025	0.000145361	0.0266337	Metoprolol	0.591986	-0.0115275	0.0215301	0.86703	Metoprolol	PHC2	polyhomeotic homolog 2	FALSE
ILMN_2330341_Metoprolol	ILMN_2330341	-0.0367647	0.0106054	0.00054375	0.0408229	Metoprolol	0.594649	-0.00811635	0.0152687	0.867546	Metoprolol	TCEAL4	transcription elongation factor A like 4	FALSE
ILMN_1770850_Metoprolol	ILMN_1770850	-0.0408962	0.0116282	0.000451328	0.0382427	Metoprolol	0.599947	-0.00934557	0.0178371	0.868562	Metoprolol	PNMA1	PNMA family member 1	FALSE
ILMN_1718982_Metoprolol	ILMN_1718982	0.0642492	0.017295	0.000212242	0.0296782	Metoprolol	0.60831	-0.0088459	0.0172784	0.870135	Metoprolol	BEST1	bestrophin 1	FALSE
ILMN_2109343_Metoprolol	ILMN_2109343	-0.0256279	0.00736994	0.000522673	0.0402876	Metoprolol	0.608359	-0.00841851	0.0164459	0.870144	Metoprolol	SGTB	small glutamine rich tetratricopeptide repeat containing beta	FALSE
ILMN_1749419_Metoprolol	ILMN_1749419	0.0211683	0.00573687	0.000233956	0.0303912	Metoprolol	0.609182	-0.00542201	0.0106164	0.870296	Metoprolol	PRKAG2	protein kinase AMP-activated non-catalytic subunit gamma 2	FALSE
ILMN_3250972_Metoprolol	ILMN_3250972	0.053716	0.0160582	0.00084449	0.0475963	Metoprolol	0.610527	0.00617684	0.0121401	0.870545	Metoprolol	REPS2	RALBP1 associated Eps domain containing 2	FALSE
ILMN_1796063_Metoprolol	ILMN_1796063	-0.046293	0.0132246	0.000479784	0.0391051	Metoprolol	0.61227	-0.00800729	0.0158148	0.870866	Metoprolol	TRIM44	tripartite motif containing 44	FALSE
ILMN_1716465_Metoprolol	ILMN_1716465	0.0917378	0.0227593	5.91778e-05	0.0203831	Metoprolol	0.628749	0.0139498	0.0288823	0.873824	Metoprolol	RBP7	retinol binding protein 7	FALSE
ILMN_2321578_Metoprolol	ILMN_2321578	-0.0804988	0.0188296	2.07208e-05	0.015116	Metoprolol	0.630322	-0.0127746	0.0265707	0.874099	Metoprolol	P2RY10	P2Y receptor family member 10	FALSE
ILMN_1664698_Metoprolol	ILMN_1664698	0.0626876	0.0163707	0.000135066	0.0261165	Metoprolol	0.630942	-0.00906784	0.0188951	0.874207	Metoprolol	UNC119	unc-119 lipid binding chaperone	FALSE
ILMN_1728106_Timolol	ILMN_1728106	0.124507	0.0227582	6.07505e-08	9.90729e-05	Timolol	0.15106	0.179918	0.125664	0.874511	Timolol	TNF	tumor necrosis factor	FALSE
ILMN_1765204_Metoprolol	ILMN_1765204	-0.0731788	0.0190188	0.000125432	0.0255779	Metoprolol	0.636007	0.00816647	0.0172726	0.875084	Metoprolol	ST13	ST13, Hsp70 interacting protein	FALSE
ILMN_2370336_Metoprolol	ILMN_2370336	-0.0415318	0.0120094	0.000560654	0.0412325	Metoprolol	0.643163	0.0168892	0.0364936	0.876302	Metoprolol	MS4A4A	membrane spanning 4-domains A4A	FALSE
ILMN_1663489_Metoprolol	ILMN_1663489	0.0447655	0.0131847	0.000705227	0.0445577	Metoprolol	0.64354	0.00536876	0.0116138	0.876365	Metoprolol	UBR2	ubiquitin protein ligase E3 component n-recognin 2	FALSE
ILMN_1756501_Metoprolol	ILMN_1756501	-0.0801218	0.021534	0.000207482	0.0295071	Metoprolol	0.645735	0.00897996	0.0195549	0.876733	Metoprolol	ST6GAL1	ST6 beta-galactoside alpha-2,6-sialyltransferase 1	FALSE
ILMN_2219556_Metoprolol	ILMN_2219556	-0.0791215	0.0207855	0.000147869	0.0267515	Metoprolol	0.647317	-0.00964502	0.0211043	0.876998	Metoprolol	ISCA1	iron-sulfur cluster assembly 1	FALSE
ILMN_1766425_Metoprolol	ILMN_1766425	0.0595878	0.014649	5.06725e-05	0.0193958	Metoprolol	0.648917	0.00491942	0.0108168	0.877264	Metoprolol	REPS2	RALBP1 associated Eps domain containing 2	FALSE
ILMN_1656934_Metoprolol	ILMN_1656934	0.0747374	0.0224437	0.000891057	0.0485016	Metoprolol	0.651641	0.00730278	0.0161919	0.877714	Metoprolol	REPS2	RALBP1 associated Eps domain containing 2	FALSE
ILMN_1773380_Metoprolol	ILMN_1773380	0.05609	0.0156979	0.00036573	0.0351808	Metoprolol	0.652182	-0.00852626	0.0189362	0.877803	Metoprolol	UNC13D	unc-13 homolog D	FALSE
ILMN_1801984_Metoprolol	ILMN_1801984	-0.0259084	0.00648632	6.88971e-05	0.0212991	Metoprolol	0.659571	0.00684253	0.0155496	0.879006	Metoprolol	VHL	von Hippel-Lindau tumor suppressor	FALSE
ILMN_2203271_Metoprolol	ILMN_2203271	-0.0481661	0.0140021	0.000599621	0.0421158	Metoprolol	0.667553	-0.0125526	0.0292561	0.88028	Metoprolol	FPR3	formyl peptide receptor 3	FALSE
ILMN_1708881_Metoprolol	ILMN_1708881	-0.0344949	0.00953584	0.000309141	0.0327335	Metoprolol	0.669725	-0.00668453	0.0156885	0.880622	Metoprolol	RAB20	RAB20, member RAS oncogene family	FALSE
ILMN_1781416_Metoprolol	ILMN_1781416	0.0615108	0.0149429	4.12238e-05	0.0183149	Metoprolol	0.677495	0.0074052	0.0178247	0.881829	Metoprolol	FRAT1	FRAT1, WNT signaling pathway regulator	FALSE
ILMN_1797822_Metoprolol	ILMN_1797822	-0.0843254	0.0240295	0.000464471	0.0386493	Metoprolol	0.686196	0.0113289	0.0280697	0.883152	Metoprolol	SEL1L3	SEL1L family member 3	FALSE
ILMN_3251365_Metoprolol	ILMN_3251365	-0.0178132	0.00539074	0.00097558	0.0499956	Metoprolol	0.689947	0.00414155	0.0103927	0.883714	Metoprolol	PGGT1B	protein geranylgeranyltransferase type I subunit beta	FALSE
ILMN_2405797_Metoprolol	ILMN_2405797	0.053787	0.0147307	0.00027147	0.0315316	Metoprolol	0.69753	0.00393804	0.0101431	0.884832	Metoprolol	REPS2	RALBP1 associated Eps domain containing 2	FALSE
ILMN_1807529_Metoprolol	ILMN_1807529	0.119929	0.0329412	0.000282789	0.0319166	Metoprolol	0.702492	-0.0149523	0.0391879	0.885553	Metoprolol	PADI4	peptidyl arginine deiminase 4	FALSE
ILMN_1725338_Metoprolol	ILMN_1725338	-0.0364296	0.0109302	0.00088177	0.048326	Metoprolol	0.703484	0.00698748	0.0183775	0.885696	Metoprolol	CLDN23	claudin 23	FALSE
ILMN_1735347_Metoprolol	ILMN_1735347	-0.0397627	0.0116233	0.000642566	0.0431688	Metoprolol	0.728653	-0.00540008	0.0155825	0.889207	Metoprolol	MCEE	methylmalonyl-CoA epimerase	FALSE
ILMN_1757847_Metoprolol	ILMN_1757847	0.0414715	0.012462	0.00089793	0.04863	Metoprolol	0.743712	-0.00483798	0.0148136	0.891206	Metoprolol	C11orf68	chromosome 11 open reading frame 68	FALSE
ILMN_1694233_Salbutamol	ILMN_1694233	-0.0652511	0.0172457	0.000164373	0.0445987	Salbutamol	0.0246109	-0.0653451	0.0290186	0.891245	Salbutamol	ACYP1	acylphosphatase 1	FALSE
ILMN_1807515_Metoprolol	ILMN_1807515	-0.0339662	0.0100138	0.000713723	0.0447334	Metoprolol	0.745538	0.00471604	0.0145475	0.891443	Metoprolol	CSTF2T	cleavage stimulation factor subunit 2 tau variant	FALSE
ILMN_1695276_Metoprolol	ILMN_1695276	-0.0785075	0.0186447	2.74674e-05	0.0162492	Metoprolol	0.751088	0.00577477	0.0182247	0.892159	Metoprolol	MAPRE2	microtubule associated protein RP/EB family member 2	FALSE
ILMN_1673820_Metoprolol	ILMN_1673820	-0.0467808	0.0133103	0.000455269	0.0383662	Metoprolol	0.754006	0.00499933	0.015971	0.892532	Metoprolol	HLTF	helicase like transcription factor	FALSE
ILMN_1718907_Metoprolol	ILMN_1718907	-0.0676019	0.0173794	0.000105829	0.0242776	Metoprolol	0.756733	0.00558823	0.0180591	0.892877	Metoprolol	TSHZ1	teashirt zinc finger homeobox 1	FALSE
ILMN_1767365_Metoprolol	ILMN_1767365	0.0692287	0.0184879	0.000188994	0.0287833	Metoprolol	0.756972	0.00670813	0.0217003	0.892908	Metoprolol	PAK1	p21 (RAC1) activated kinase 1	FALSE
ILMN_2150851_Metoprolol	ILMN_2150851	-0.0299979	0.00899748	0.000878375	0.0482612	Metoprolol	0.765111	0.0107654	0.0360704	0.893926	Metoprolol	SERPINB2	serpin family B member 2	FALSE
ILMN_2197647_Metoprolol	ILMN_2197647	-0.0202128	0.00545948	0.000222905	0.0300415	Metoprolol	0.766198	0.00289273	0.00973881	0.894061	Metoprolol	MSX2P1	msh homeobox 2 pseudogene 1	FALSE
ILMN_2392546_Metoprolol	ILMN_2392546	-0.0581609	0.0168032	0.000554486	0.041085	Metoprolol	0.766706	0.00552065	0.0186277	0.894123	Metoprolol	PAICS	phosphoribosylaminoimidazole carboxylase and phosphoribosylaminoimidazolesuccinocarboxamide synthase	FALSE
ILMN_1804451_Metoprolol	ILMN_1804451	-0.0313072	0.00846018	0.00022446	0.0300923	Metoprolol	0.772774	-0.00365725	0.0126795	0.894867	Metoprolol	LEO1	LEO1 homolog, Paf1/RNA polymerase II complex component	FALSE
ILMN_1800855_Salbutamol	ILMN_1800855	-0.11083	0.0283752	0.000100803	0.0433442	Salbutamol	0.0341002	0.109074	0.0514232	0.89574	Salbutamol	PPTC7	PTC7 protein phosphatase homolog	FALSE
ILMN_3239130_Metoprolol	ILMN_3239130	0.0390064	0.0114387	0.000668499	0.0437644	Metoprolol	0.781707	-0.00447144	0.0161543	0.895944	Metoprolol	AGAP5 (includes others)	ArfGAP with GTPase domain, ankyrin repeat and PH domain 5	FALSE
ILMN_1814859_Metoprolol	ILMN_1814859	-0.0600892	0.0159075	0.000166024	0.0277273	Metoprolol	0.781799	-0.00331605	0.0119853	0.895955	Metoprolol	DDX47	DEAD-box helicase 47	FALSE
ILMN_1728224_Metoprolol	ILMN_1728224	0.0625559	0.017082	0.000260463	0.0311352	Metoprolol	0.782708	0.00593182	0.0215316	0.896063	Metoprolol	OGFR	opioid growth factor receptor	FALSE
ILMN_2122103_Metoprolol	ILMN_2122103	-0.0879018	0.0254202	0.000561323	0.0412484	Metoprolol	0.785382	-0.00633796	0.0232997	0.89638	Metoprolol	ETS1	ETS proto-oncogene 1, transcription factor	FALSE
ILMN_1697309_Metoprolol	ILMN_1697309	0.119072	0.0329321	0.000311197	0.0327931	Metoprolol	0.79225	0.0102238	0.0388581	0.897186	Metoprolol	NCF1	neutrophil cytosolic factor 1	FALSE
ILMN_2229839_Metoprolol	ILMN_2229839	-0.0277808	0.00756938	0.00025249	0.0309242	Metoprolol	0.79417	-0.00312673	0.0119974	0.897409	Metoprolol	RAP2B	RAP2B, member of RAS oncogene family	FALSE
ILMN_1872122_Metoprolol	ILMN_1872122	-0.0234043	0.00684677	0.000648777	0.0433142	Metoprolol	0.794992	-0.00379592	0.0146249	0.897504	Metoprolol	LCOR	ligand dependent nuclear receptor corepressor	FALSE
ILMN_1736180_Metoprolol	ILMN_1736180	0.0740493	0.0174017	2.26075e-05	0.0154829	Metoprolol	0.806968	-0.00458366	0.0187797	0.898872	Metoprolol	FRAT1	FRAT1, WNT signaling pathway regulator	FALSE
ILMN_1797534_Metoprolol	ILMN_1797534	-0.0420047	0.0106348	8.28318e-05	0.022327	Metoprolol	0.809046	-0.00342669	0.0141954	0.899105	Metoprolol	RIOK1	RIO kinase 1	FALSE
ILMN_1793651_Metoprolol	ILMN_1793651	-0.0650664	0.0194824	0.00086063	0.0479173	Metoprolol	0.810373	0.00441265	0.0184102	0.899254	Metoprolol	UBE2N	ubiquitin conjugating enzyme E2 N	FALSE
ILMN_1774901_Metoprolol	ILMN_1774901	0.0921886	0.0222185	3.5828e-05	0.017526	Metoprolol	0.811006	0.00514034	0.0215194	0.899324	Metoprolol	GDPD3	glycerophosphodiester phosphodiesterase domain containing 3	FALSE
ILMN_3191227_Metoprolol	ILMN_3191227	-0.0373715	0.00944136	7.99741e-05	0.0221382	Metoprolol	0.812612	0.00374532	0.0158164	0.899503	Metoprolol			FALSE
ILMN_1720322_Metoprolol	ILMN_1720322	-0.0254883	0.00652741	9.95535e-05	0.0237898	Metoprolol	0.817467	0.00275922	0.0119678	0.900041	Metoprolol	PTS	6-pyruvoyltetrahydropterin synthase	FALSE
ILMN_2162234_Metoprolol	ILMN_2162234	-0.0344304	0.0103203	0.000871709	0.0481331	Metoprolol	0.81876	0.00315819	0.0137978	0.900183	Metoprolol	NEK1	NIMA related kinase 1	FALSE
ILMN_1686862_Metoprolol	ILMN_1686862	0.0380269	0.0104945	0.000302009	0.0325226	Metoprolol	0.821681	-0.00281341	0.0124963	0.900502	Metoprolol	HLX	H2.0 like homeobox	FALSE
ILMN_1788384_Metoprolol	ILMN_1788384	-0.0636817	0.0168186	0.000160232	0.027428	Metoprolol	0.821903	0.00395715	0.0175988	0.900526	Metoprolol	TMEM245	transmembrane protein 245	FALSE
ILMN_1656011_Metoprolol	ILMN_1656011	-0.0535872	0.0139129	0.000123475	0.0254612	Metoprolol	0.822107	0.0134086	0.0597024	0.900549	Metoprolol	RGS1	regulator of G protein signaling 1	FALSE
ILMN_2112988_Metoprolol	ILMN_2112988	0.169795	0.0312018	6.62799e-08	0.00045557	Metoprolol	0.82744	0.00807821	0.0370987	0.901126	Metoprolol	NCF1C	neutrophil cytosolic factor 1C pseudogene	FALSE
ILMN_1679209_Metoprolol	ILMN_1679209	-0.0597823	0.017661	0.000731888	0.0451172	Metoprolol	0.832712	0.0028305	0.013415	0.901691	Metoprolol	HSPA9	heat shock protein family A (Hsp70) member 9	FALSE
ILMN_1763539_Metoprolol	ILMN_1763539	-0.0568275	0.0160217	0.000403556	0.0366302	Metoprolol	0.83563	0.00408322	0.0197009	0.902	Metoprolol	IER3IP1	immediate early response 3 interacting protein 1	FALSE
ILMN_1676846_Metoprolol	ILMN_1676846	-0.0689775	0.0163784	2.73742e-05	0.0162364	Metoprolol	0.836702	0.00366134	0.017783	0.902114	Metoprolol	ABCE1	ATP binding cassette subfamily E member 1	FALSE
ILMN_2207291_Timolol	ILMN_2207291	0.106329	0.0214359	8.61174e-07	0.000802524	Timolol	0.223364	0.13119	0.108147	0.902309	Timolol	IFNG	interferon gamma	FALSE
ILMN_1738237_Metoprolol	ILMN_1738237	0.063942	0.0111971	1.48886e-08	0.000204672	Metoprolol	0.844755	-0.00309886	0.0158427	0.902956	Metoprolol	HS1BP3	HCLS1 binding protein 3	FALSE
ILMN_1663575_Metoprolol	ILMN_1663575	-0.01884	0.00568599	0.000945062	0.0494768	Metoprolol	0.848585	-0.00187761	0.00984505	0.903352	Metoprolol	STEAP1B	STEAP family member 1B	FALSE
ILMN_1674243_Metoprolol	ILMN_1674243	-0.0594659	0.0167261	0.000391094	0.0361711	Metoprolol	0.849951	-0.00424959	0.0224876	0.903492	Metoprolol	TFRC	transferrin receptor	FALSE
ILMN_1665621_Metoprolol	ILMN_1665621	0.0418095	0.0125695	0.000902895	0.0487219	Metoprolol	0.854007	-0.00281968	0.0153404	0.903907	Metoprolol	HSF1	heat shock transcription factor 1	FALSE
ILMN_3308936_Metoprolol	ILMN_3308936	0.065537	0.018057	0.000295252	0.032316	Metoprolol	0.862426	0.00286073	0.0165267	0.904755	Metoprolol	mir-223	microRNA 223	FALSE
ILMN_1698996_Metoprolol	ILMN_1698996	0.0501871	0.0148864	0.000768699	0.0459773	Metoprolol	0.862783	-0.00204554	0.0118483	0.904791	Metoprolol	SLC19A1	solute carrier family 19 member 1	FALSE
ILMN_1654583_Metoprolol	ILMN_1654583	-0.0665369	0.0175668	0.000159425	0.0273851	Metoprolol	0.865599	0.00330291	0.0195362	0.905071	Metoprolol	CHD1	chromodomain helicase DNA binding protein 1	FALSE
ILMN_2326512_Timolol	ILMN_2326512	0.1362	0.030632	9.90931e-06	0.00669339	Timolol	0.242808	0.052812	0.0453946	0.907133	Timolol	CASP1	caspase 1	FALSE
ILMN_2087646_Metoprolol	ILMN_2087646	0.117404	0.0256225	5.13938e-06	0.00816636	Metoprolol	0.887719	0.00419669	0.029756	0.907217	Metoprolol	HLX	H2.0 like homeobox	FALSE
ILMN_1737988_Metoprolol	ILMN_1737988	-0.0860972	0.0228654	0.000174106	0.0281214	Metoprolol	0.900005	-0.00217568	0.0173338	0.908368	Metoprolol	PRNP	prion protein	FALSE
ILMN_2179778_Metoprolol	ILMN_2179778	-0.0276182	0.00809651	0.000665889	0.0437058	Metoprolol	0.904442	-0.00224735	0.0187403	0.908776	Metoprolol	PHLDB2	pleckstrin homology like domain family B member 2	FALSE
ILMN_2178855_Metoprolol	ILMN_2178855	-0.0295655	0.00854604	0.000558034	0.0411701	Metoprolol	0.904565	-0.00165689	0.0138345	0.908787	Metoprolol	GPAM	glycerol-3-phosphate acyltransferase, mitochondrial	FALSE
ILMN_2399503_Metoprolol	ILMN_2399503	0.0738526	0.0213255	0.00055078	0.0409953	Metoprolol	0.907529	0.00160967	0.013873	0.909058	Metoprolol	UBN1	ubinuclein 1	FALSE
ILMN_1705892_Metoprolol	ILMN_1705892	-0.0903621	0.0243134	0.000210886	0.0296301	Metoprolol	0.923238	-0.002946	0.030608	0.910467	Metoprolol	SH2D1A	SH2 domain containing 1A	FALSE
ILMN_1656913_Metoprolol	ILMN_1656913	-0.0638893	0.0191585	0.000876021	0.0482161	Metoprolol	0.923449	-0.00143601	0.0149608	0.910486	Metoprolol	MDH1	malate dehydrogenase 1	FALSE
ILMN_1692572_Metoprolol	ILMN_1692572	0.0495805	0.0141635	0.00047967	0.0391018	Metoprolol	0.926382	0.00147491	0.0159802	0.910744	Metoprolol	KIF27	kinesin family member 27	FALSE
ILMN_1910948_Metoprolol	ILMN_1910948	-0.0231743	0.00603704	0.000130057	0.0258436	Metoprolol	0.938278	-0.000810303	0.0104759	0.911776	Metoprolol	LOC101928433	uncharacterized LOC101928433	FALSE
ILMN_1683146_Metoprolol	ILMN_1683146	-0.0709756	0.0198574	0.000364114	0.035115	Metoprolol	0.939364	0.00233306	0.0307039	0.911869	Metoprolol	FTH1	ferritin heavy chain 1	FALSE
ILMN_1779597_Metoprolol	ILMN_1779597	0.0215076	0.0063777	0.000766035	0.0459168	Metoprolol	0.940814	0.000746342	0.0100633	0.911993	Metoprolol	CIDEC	cell death inducing DFFA like effector c	FALSE
ILMN_2207988_Metoprolol	ILMN_2207988	-0.0249176	0.00722649	0.000581981	0.041726	Metoprolol	0.941839	-0.000962422	0.0132059	0.91208	Metoprolol	SERPINI1	serpin family I member 1	FALSE
ILMN_1798360_Metoprolol	ILMN_1798360	-0.0400746	0.0117316	0.000654359	0.0434434	Metoprolol	0.946706	0.00150166	0.02249	0.912492	Metoprolol	ACKR3	atypical chemokine receptor 3	FALSE
ILMN_2170353_Metoprolol	ILMN_2170353	-0.0706424	0.0196769	0.000342921	0.03422	Metoprolol	0.955104	-0.00099501	0.0176934	0.913195	Metoprolol	HACD2	3-hydroxyacyl-CoA dehydratase 2	FALSE
ILMN_1731194_Metoprolol	ILMN_1731194	-0.0626279	0.0171536	0.000271826	0.0315441	Metoprolol	0.96484	-0.000582546	0.01323	0.913996	Metoprolol	STRAP	serine/threonine kinase receptor associated protein	FALSE
ILMN_2128795_Metoprolol	ILMN_2128795	-0.0784425	0.0197819	7.76702e-05	0.0219785	Metoprolol	0.966398	-0.00116602	0.0277094	0.914122	Metoprolol	LRIG1	leucine rich repeats and immunoglobulin like domains 1	FALSE
ILMN_1784264_Phenprocoumon	ILMN_1784264	0.0586071	0.0118746	9.64197e-07	0.0187569	Phenprocoumon	0.495512	0.0130731	0.0192259	0.914193	Phenprocoumon	TNFSF13	TNF superfamily member 13	FALSE
ILMN_1769911_Metoprolol	ILMN_1769911	-0.106273	0.0299945	0.00040942	0.0368404	Metoprolol	0.967782	-0.00151805	0.0376255	0.914235	Metoprolol	SLC38A1	solute carrier family 38 member 1	FALSE
ILMN_3272603_Metoprolol	ILMN_3272603	-0.0813942	0.0210029	0.000112186	0.0247335	Metoprolol	0.974327	-0.000552032	0.0171724	0.914762	Metoprolol	SINHCAF	SIN3-HDAC complex associated factor	FALSE
ILMN_2228453_Metoprolol	ILMN_2228453	-0.0264711	0.00749511	0.000427068	0.0374516	Metoprolol	0.974828	-0.000415867	0.0131943	0.914802	Metoprolol	CEP104	centrosomal protein 104	FALSE
ILMN_1786189_Metoprolol	ILMN_1786189	-0.0601824	0.0177089	0.000697252	0.0443902	Metoprolol	0.976459	-0.000473205	0.016054	0.914932	Metoprolol	NIFK	nucleolar protein interacting with the FHA domain of MKI67	FALSE
ILMN_1708416_Metoprolol	ILMN_1708416	-0.0766197	0.0230966	0.000931928	0.0492465	Metoprolol	0.983917	0.000366169	0.0181841	0.915522	Metoprolol	ARL6IP1	ADP ribosylation factor like GTPase 6 interacting protein 1	FALSE
ILMN_2168217_Metoprolol	ILMN_2168217	-0.100968	0.0269775	0.000190394	0.0288418	Metoprolol	0.987689	-0.000590718	0.0383249	0.915818	Metoprolol	GPR183	G protein-coupled receptor 183	FALSE
ILMN_1745079_Metoprolol	ILMN_1745079	-0.0244871	0.00730403	0.000822234	0.0471406	Metoprolol	0.99155	0.000155849	0.0147319	0.916118	Metoprolol	TRIM2	tripartite motif containing 2	FALSE
ILMN_1697962_Salbutamol	ILMN_1697962	0.112909	0.0289677	0.000104176	0.0433992	Salbutamol	0.0881367	-0.0607949	0.0357027	0.935954	Salbutamol	NSMCE1	NSE1 homolog, SMC5-SMC6 complex component	FALSE
ILMN_1885762_Salbutamol	ILMN_1885762	0.0615044	0.0156264	8.92048e-05	0.0431244	Salbutamol	0.101946	-0.0386235	0.0236593	0.940178	Salbutamol			FALSE
ILMN_1692517_Salbutamol	ILMN_1692517	0.16131	0.0414515	0.000106829	0.0434402	Salbutamol	0.116374	0.0502413	0.0320668	0.943548	Salbutamol	SORD2P	sorbitol dehydrogenase 2, pseudogene	FALSE
ILMN_1752046_Salbutamol	ILMN_1752046	-0.132388	0.0340796	0.000109828	0.0434842	Salbutamol	0.117788	0.069545	0.0445605	0.943835	Salbutamol	SH2B3	SH2B adaptor protein 3	FALSE
ILMN_1682717_Timolol	ILMN_1682717	-0.165853	0.0391946	2.56905e-05	0.0139451	Timolol	0.433537	-0.0909718	0.11676	0.944061	Timolol	IER3	immediate early response 3	FALSE
ILMN_1782305_Timolol	ILMN_1782305	-0.0699141	0.018055	0.000115444	0.0462531	Timolol	0.444072	-0.101501	0.133313	0.945315	Timolol	NR4A2	nuclear receptor subfamily 4 group A member 2	FALSE
ILMN_1788223_Salbutamol	ILMN_1788223	-0.0616934	0.0163144	0.000165737	0.0446182	Salbutamol	0.130152	0.0429933	0.0284761	0.946085	Salbutamol	RSPH3	radial spoke head 3 homolog	FALSE
ILMN_1710329_Salbutamol	ILMN_1710329	0.0530395	0.0140055	0.000162161	0.0445666	Salbutamol	0.133702	0.037826	0.0252866	0.946656	Salbutamol	MYEF2	myelin expression factor 2	FALSE
ILMN_1757552_Timolol	ILMN_1757552	0.0524658	0.0132691	8.28483e-05	0.0362164	Timolol	0.487409	0.0151754	0.0219701	0.949934	Timolol	CAVIN1	caveolae associated protein 1	FALSE
ILMN_1693009_Salbutamol	ILMN_1693009	-0.168607	0.0422216	7.04627e-05	0.042625	Salbutamol	0.187738	0.0662989	0.0504973	0.954849	Salbutamol	FGL2	fibrinogen like 2	FALSE
ILMN_2321578_Salbutamol	ILMN_2321578	-0.126294	0.0321752	9.31885e-05	0.0432058	Salbutamol	0.209694	-0.0715404	0.0572362	0.959384	Salbutamol	P2RY10	P2Y receptor family member 10	FALSE
ILMN_1785786_Salbutamol	ILMN_1785786	-0.03917	0.00973772	6.24533e-05	0.0423257	Salbutamol	0.218427	0.0471502	0.0384524	0.960945	Salbutamol	CTNNB1	catenin beta 1	FALSE
ILMN_1796244_Salbutamol	ILMN_1796244	0.0971552	0.0261584	0.000215776	0.0493099	Salbutamol	0.232229	-0.0374731	0.0314878	0.96318	Salbutamol	CD2BP2	CD2 cytoplasmic tail binding protein 2	FALSE
ILMN_2284327_Salbutamol	ILMN_2284327	0.0504147	0.0127452	8.23158e-05	0.042966	Salbutamol	0.248218	0.0246483	0.0214312	0.96547	Salbutamol	DCAF11	DDB1 and CUL4 associated factor 11	FALSE
ILMN_1806123_Salbutamol	ILMN_1806123	0.10852	0.027031	6.45256e-05	0.0424098	Salbutamol	0.252733	-0.0485766	0.0426425	0.966066	Salbutamol	MRPL23	mitochondrial ribosomal protein L23	FALSE
ILMN_1720829_Timolol	ILMN_1720829	0.123713	0.0291843	2.48676e-05	0.0136255	Timolol	0.782227	0.0195504	0.0711535	0.968204	Timolol	ZFP36	ZFP36 ring finger protein	FALSE
ILMN_2372413_Salbutamol	ILMN_2372413	-0.12335	0.032103	0.000130198	0.0439877	Salbutamol	0.278445	0.0519007	0.0480894	0.969103	Salbutamol	BID	BH3 interacting domain death agonist	FALSE
ILMN_1668984_Salbutamol	ILMN_1668984	0.0976268	0.0249911	0.000100564	0.0433401	Salbutamol	0.292779	-0.0283948	0.0271072	0.970571	Salbutamol	SPNS3	sphingolipid transporter 3 (putative)	FALSE
ILMN_1810147_Salbutamol	ILMN_1810147	0.103044	0.027425	0.0001823	0.0460319	Salbutamol	0.310734	-0.0361149	0.0357864	0.972224	Salbutamol	ZNF524	zinc finger protein 524	FALSE
ILMN_1686109_Salbutamol	ILMN_1686109	0.216624	0.0522503	3.71446e-05	0.0406165	Salbutamol	0.381244	0.0198011	0.0227245	0.977244	Salbutamol	CCL23	C-C motif chemokine ligand 23	FALSE
ILMN_1721575_Salbutamol	ILMN_1721575	0.125147	0.0321023	0.000103914	0.0433951	Salbutamol	0.410889	-0.030275	0.0370011	0.978852	Salbutamol	VPS18	VPS18, CORVET/HOPS core subunit	FALSE
ILMN_1788059_Salbutamol	ILMN_1788059	-0.0637049	0.0165368	0.000125093	0.0438697	Salbutamol	0.411578	-0.0307795	0.0376732	0.978886	Salbutamol	PCGF5	polycomb group ring finger 5	FALSE
ILMN_1796013_Salbutamol	ILMN_1796013	0.0359509	0.00896849	6.61702e-05	0.0424731	Salbutamol	0.418471	0.016551	0.0205602	0.979227	Salbutamol	PYCR1	pyrroline-5-carboxylate reductase 1	FALSE
ILMN_2338963_Salbutamol	ILMN_2338963	0.141814	0.0332581	2.23018e-05	0.0380903	Salbutamol	0.443063	0.0228507	0.0299449	0.980357	Salbutamol	SLC29A1	solute carrier family 29 member 1 (Augustine blood group)	FALSE
ILMN_1697802_Salbutamol	ILMN_1697802	-0.0486079	0.0109271	9.81996e-06	0.0317992	Salbutamol	0.443471	-0.020061	0.0263127	0.980375	Salbutamol			FALSE
ILMN_1687824_Salbutamol	ILMN_1687824	0.0636462	0.017013	0.000194295	0.0472827	Salbutamol	0.450959	0.0222874	0.0297197	0.980694	Salbutamol	SEPHS2	selenophosphate synthetase 2	FALSE
ILMN_1656297_Salbutamol	ILMN_1656297	0.137906	0.0344382	6.73139e-05	0.0425153	Salbutamol	0.45131	-0.0357708	0.0477366	0.980709	Salbutamol	YBEY	ybeY metalloendoribonuclease	FALSE
ILMN_2277676_Salbutamol	ILMN_2277676	0.10161	0.025836	9.03167e-05	0.0431478	Salbutamol	0.487853	-0.0256498	0.0371712	0.982128	Salbutamol	ERCC1	ERCC excision repair 1, endonuclease non-catalytic subunit	FALSE
ILMN_1723971_Salbutamol	ILMN_1723971	0.142767	0.0384959	0.000220403	0.0497146	Salbutamol	0.49166	0.0227122	0.0332043	0.982264	Salbutamol	SLC29A1	solute carrier family 29 member 1 (Augustine blood group)	FALSE
ILMN_1694966_Salbutamol	ILMN_1694966	0.148142	0.0374418	8.19803e-05	0.0429577	Salbutamol	0.491678	0.0513039	0.0750075	0.982265	Salbutamol	ASGR2	asialoglycoprotein receptor 2	FALSE
ILMN_1739985_Salbutamol	ILMN_1739985	-0.0895704	0.0232135	0.000121997	0.0437937	Salbutamol	0.506869	0.0468312	0.0709396	0.982787	Salbutamol	TAGAP	T cell activation RhoGTPase activating protein	FALSE
ILMN_1730295_Salbutamol	ILMN_1730295	0.0503714	0.0130867	0.000126727	0.0439085	Salbutamol	0.539746	-0.0109401	0.0179393	0.983819	Salbutamol	SIGLEC8	sialic acid binding Ig like lectin 8	FALSE
ILMN_1723895_Salbutamol	ILMN_1723895	0.0937488	0.0230003	4.99428e-05	0.0416809	Salbutamol	0.544568	-0.023523	0.0390362	0.98396	Salbutamol	GTF3C5	general transcription factor IIIC subunit 5	FALSE
ILMN_2366719_Salbutamol	ILMN_2366719	0.10362	0.0256461	5.79718e-05	0.0421246	Salbutamol	0.548068	0.0241406	0.0404124	0.984061	Salbutamol	NSFL1C	NSFL1 cofactor	FALSE
ILMN_1669772_Salbutamol	ILMN_1669772	0.0888481	0.0202372	1.27554e-05	0.0341161	Salbutamol	0.555847	0.0278591	0.0475598	0.98428	Salbutamol	LRP1	LDL receptor related protein 1	FALSE
ILMN_2131523_Salbutamol	ILMN_2131523	-0.0682717	0.0179312	0.000149605	0.044367	Salbutamol	0.562786	-0.0237397	0.0412503	0.984471	Salbutamol	SACS	sacsin molecular chaperone	FALSE
ILMN_1821270_Salbutamol	ILMN_1821270	-0.0537314	0.014137	0.0001536	0.0444338	Salbutamol	0.580804	-0.020186	0.0367602	0.984945	Salbutamol	YME1L1	YME1 like 1 ATPase	FALSE
ILMN_1763386_Salbutamol	ILMN_1763386	-0.108376	0.0283036	0.000137273	0.0441376	Salbutamol	0.587156	0.0228	0.0422285	0.985106	Salbutamol	BID	BH3 interacting domain death agonist	FALSE
ILMN_1752741_Salbutamol	ILMN_1752741	-0.126808	0.0309759	4.63386e-05	0.0414358	Salbutamol	0.642465	-0.0209342	0.0453516	0.986371	Salbutamol	TRIM23	tripartite motif containing 23	FALSE
ILMN_1770787_Salbutamol	ILMN_1770787	0.0854562	0.0206658	3.88838e-05	0.0407984	Salbutamol	0.707757	-0.0137163	0.0368046	0.987612	Salbutamol	DDAH2	dimethylarginine dimethylaminohydrolase 2	FALSE
ILMN_1724341_Salbutamol	ILMN_1724341	-0.0735527	0.0188971	0.00010651	0.0434353	Salbutamol	0.709639	-0.0150825	0.0407454	0.987645	Salbutamol	ALG13	ALG13, UDP-N-acetylglucosaminyltransferase subunit	FALSE
ILMN_1794230_Salbutamol	ILMN_1794230	0.108828	0.0223475	1.34671e-06	0.0154471	Salbutamol	0.71701	-0.0118108	0.0327773	0.98777	Salbutamol	SCAND1	SCAN domain containing 1	FALSE
ILMN_1670809_Salbutamol	ILMN_1670809	0.0733127	0.0165312	1.0442e-05	0.0323682	Salbutamol	0.726608	-0.012268	0.0352946	0.98793	Salbutamol	NRM	nurim	FALSE
ILMN_1731609_Salbutamol	ILMN_1731609	0.0985898	0.0240208	4.43114e-05	0.0412819	Salbutamol	0.740492	-0.0117554	0.0357034	0.988153	Salbutamol	CHMP6	charged multivesicular body protein 6	FALSE
ILMN_1811387_Salbutamol	ILMN_1811387	0.195875	0.0500298	9.70726e-05	0.043279	Salbutamol	0.760039	0.00674891	0.022228	0.988455	Salbutamol	TFF3	trefoil factor 3	FALSE
ILMN_3283772_Salbutamol	ILMN_3283772	0.135826	0.0331099	4.47046e-05	0.0413127	Salbutamol	0.77971	-0.0141916	0.0510425	0.988743	Salbutamol	GAPDHP33	glyceraldehyde 3 phosphate dehydrogenase pseudogene 33	FALSE
ILMN_1657624_Salbutamol	ILMN_1657624	0.0972448	0.025601	0.000155002	0.0444565	Salbutamol	0.813883	-0.00954037	0.0407687	0.98921	Salbutamol	NSFL1C	NSFL1 cofactor	FALSE
ILMN_1779095_Salbutamol	ILMN_1779095	0.100985	0.0267421	0.000169212	0.0446663	Salbutamol	0.815365	0.00418971	0.0180502	0.98923	Salbutamol	CEBPE	CCAAT enhancer binding protein epsilon	FALSE
ILMN_1737644_Salbutamol	ILMN_1737644	0.120065	0.0299481	6.6026e-05	0.0424676	Salbutamol	0.830307	0.00827754	0.0388574	0.989421	Salbutamol	TMEM219	transmembrane protein 219	FALSE
ILMN_1763640_Salbutamol	ILMN_1763640	0.0905456	0.021261	2.28242e-05	0.0382265	Salbutamol	0.835542	0.00886107	0.0429411	0.989487	Salbutamol	NCKAP5L	NCK associated protein 5 like	FALSE
ILMN_1772189_Salbutamol	ILMN_1772189	0.0537721	0.0142456	0.000170283	0.0446808	Salbutamol	0.839662	-0.00544334	0.0270662	0.989538	Salbutamol	ABCD1	ATP binding cassette subfamily D member 1	FALSE
ILMN_1658337_Salbutamol	ILMN_1658337	-0.100606	0.0259239	0.000111548	0.0435084	Salbutamol	0.864225	-0.00689609	0.0405725	0.989832	Salbutamol	AKIRIN1	akirin 1	FALSE
ILMN_1744113_Salbutamol	ILMN_1744113	0.0801289	0.0211465	0.000160773	0.0445459	Salbutamol	0.891751	0.0058848	0.0435049	0.990143	Salbutamol	TNFAIP8L2	TNF alpha induced protein 8 like 2	FALSE
ILMN_1670096_Salbutamol	ILMN_1670096	0.0642389	0.0165099	0.000107087	0.043444	Salbutamol	0.894864	-0.00419337	0.0319242	0.990177	Salbutamol	NRBP1	nuclear receptor binding protein 1	FALSE
ILMN_1730710_Salbutamol	ILMN_1730710	0.10383	0.0273582	0.000157011	0.0444883	Salbutamol	0.901869	-0.00345468	0.0281886	0.990253	Salbutamol	ADORA3	adenosine A3 receptor	FALSE
ILMN_1732176_Salbutamol	ILMN_1732176	0.0795125	0.0210024	0.00016291	0.0445775	Salbutamol	0.911676	-0.00360179	0.0326681	0.990356	Salbutamol	AGPAT2	1-acylglycerol-3-phosphate O-acyltransferase 2	FALSE
ILMN_1799614_Salbutamol	ILMN_1799614	0.17349	0.0421235	4.17154e-05	0.0410649	Salbutamol	0.921953	0.00427011	0.0438498	0.990463	Salbutamol	PNPLA6	patatin like phospholipase domain containing 6	FALSE
ILMN_1724826_Salbutamol	ILMN_1724826	-0.0704912	0.0147645	2.14074e-06	0.0154471	Salbutamol	0.933576	0.0026443	0.03192	0.990581	Salbutamol	DNM1L	dynamin 1 like	FALSE
ILMN_3234993_Salbutamol	ILMN_3234993	0.119456	0.0314223	0.000153082	0.0444253	Salbutamol	0.938092	-0.00294775	0.0381843	0.990625	Salbutamol	ROMO1	reactive oxygen species modulator 1	FALSE
ILMN_1763634_Salbutamol	ILMN_1763634	-0.0590885	0.0157778	0.000191274	0.0469763	Salbutamol	0.950723	-0.00193704	0.0315357	0.990749	Salbutamol	PEX14	peroxisomal biogenesis factor 14	FALSE
ILMN_1789419_Salbutamol	ILMN_1789419	0.112401	0.0297613	0.000168876	0.0446617	Salbutamol	0.952273	0.00194082	0.0326243	0.990764	Salbutamol	EXOC3	exocyst complex component 3	FALSE
ILMN_1744308_Salbutamol	ILMN_1744308	-0.0490905	0.0131471	0.000199737	0.0478207	Salbutamol	0.986758	0.000477518	0.0289472	0.991084	Salbutamol	DHX33	DEAH-box helicase 33	FALSE
ILMN_1729546_Salbutamol	ILMN_1729546	0.0598279	0.0152221	9.12691e-05	0.0431675	Salbutamol	0.998421	-7.20831e-05	0.03664	0.991187	Salbutamol	C19orf54	chromosome 19 open reading frame 54	FALSE
ILMN_1651628_Levonorgestrel	ILMN_1651628	0.0839087	0.0195758	2.02313e-05	0.045682	Levonorgestrel
ILMN_1651964_Ethinylestradiol	ILMN_1651964	0.0980119	0.0196389	7.34479e-07	0.00304157	Ethinylestradiol
ILMN_1652825_Ethinylestradiol	ILMN_1652825	-0.107445	0.0230461	3.63201e-06	0.00668471	Ethinylestradiol
ILMN_1652825_Propranolol	ILMN_1652825	-0.330949	0.0594833	3.73983e-08	0.000713504	Propranolol
ILMN_1659047_Levonorgestrel	ILMN_1659047	0.0705282	0.0160313	1.22484e-05	0.0404204	Levonorgestrel
ILMN_1659843_Ethinylestradiol	ILMN_1659843	0.0404941	0.00996319	5.22661e-05	0.0279278	Ethinylestradiol
ILMN_1665621_Vildagliptin	ILMN_1665621	0.158673	0.032475	1.25331e-06	0.0123666	Vildagliptin
ILMN_1669617_Ethinylestradiol	ILMN_1669617	0.0414228	0.010594	9.88494e-05	0.0412248	Ethinylestradiol
ILMN_1671731_Propranolol	ILMN_1671731	-0.25701	0.056143	5.47338e-06	0.0149177	Propranolol
ILMN_1672662_Ethinylestradiol	ILMN_1672662	-0.114978	0.0257439	9.01232e-06	0.00995228	Ethinylestradiol
ILMN_1680314_Ethinylestradiol	ILMN_1680314	0.119062	0.025457	3.38636e-06	0.00654065	Ethinylestradiol
ILMN_1680314_Levonorgestrel	ILMN_1680314	0.124633	0.0293176	2.36e-05	0.0470225	Levonorgestrel
ILMN_1686464_Vildagliptin	ILMN_1686464	0.195951	0.0397948	1.03932e-06	0.0123666	Vildagliptin
ILMN_1690268_Ethinylestradiol	ILMN_1690268	-0.0674498	0.0175986	0.000134968	0.0481013	Ethinylestradiol
ILMN_1693771_Vildagliptin	ILMN_1693771	0.0658546	0.014642	7.88857e-06	0.0389191	Vildagliptin
ILMN_1695468_Vildagliptin	ILMN_1695468	0.107117	0.0226701	2.72918e-06	0.0179529	Vildagliptin
ILMN_1696187_Ethinylestradiol	ILMN_1696187	0.132909	0.033924	9.57572e-05	0.0405258	Ethinylestradiol
ILMN_1696466_Ethinylestradiol	ILMN_1696466	0.125806	0.0267697	3.04222e-06	0.0063131	Ethinylestradiol
ILMN_1696466_Levonorgestrel	ILMN_1696466	0.145969	0.0312257	3.44599e-06	0.0274642	Levonorgestrel
ILMN_1698213_Ethinylestradiol	ILMN_1698213	-0.0651755	0.016754	0.000107138	0.043002	Ethinylestradiol
ILMN_1699772_Ethinylestradiol	ILMN_1699772	0.131277	0.0333139	8.72703e-05	0.0384963	Ethinylestradiol
ILMN_1704870_Ethinylestradiol	ILMN_1704870	0.294189	0.0696597	2.65357e-05	0.0204613	Ethinylestradiol
ILMN_1704985_Ethinylestradiol	ILMN_1704985	0.230862	0.0580448	7.50703e-05	0.0352586	Ethinylestradiol
ILMN_1711030_Ethinylestradiol	ILMN_1711030	0.127164	0.0249213	4.17126e-07	0.00230316	Ethinylestradiol
ILMN_1711490_Ethinylestradiol	ILMN_1711490	0.11839	0.0288922	4.54348e-05	0.0264322	Ethinylestradiol
ILMN_1713124_Propranolol	ILMN_1713124	-0.658714	0.141061	3.56091e-06	0.0123279	Propranolol
ILMN_1713751_Ethinylestradiol	ILMN_1713751	0.120942	0.0285193	2.45943e-05	0.0196202	Ethinylestradiol
ILMN_1724495_Ethinylestradiol	ILMN_1724495	-0.0579279	0.0150566	0.000127278	0.0468102	Ethinylestradiol
ILMN_1730084_Ethinylestradiol	ILMN_1730084	-0.0839686	0.0209294	6.5041e-05	0.0322654	Ethinylestradiol
ILMN_1732296_Ethinylestradiol	ILMN_1732296	-0.0957053	0.0251095	0.000146832	0.0499436	Ethinylestradiol
ILMN_1733874_Propranolol	ILMN_1733874	-0.206753	0.0450286	5.13316e-06	0.0145408	Propranolol
ILMN_1735014_Ethinylestradiol	ILMN_1735014	0.088132	0.0224432	9.22999e-05	0.0397192	Ethinylestradiol
ILMN_1736327_Propranolol	ILMN_1736327	0.199257	0.041218	1.62065e-06	0.00772991	Propranolol
ILMN_1736441_Ethinylestradiol	ILMN_1736441	-0.0528228	0.0136468	0.000115877	0.0447367	Ethinylestradiol
ILMN_1738207_Ethinylestradiol	ILMN_1738207	0.113452	0.0260107	1.44285e-05	0.0140559	Ethinylestradiol
ILMN_1747771_Ethinylestradiol	ILMN_1747771	0.0689604	0.017349	7.58177e-05	0.0354689	Ethinylestradiol
ILMN_1764456_Ethinylestradiol	ILMN_1764456	0.0550102	0.0131482	3.14543e-05	0.0223601	Ethinylestradiol
ILMN_1768973_Ethinylestradiol	ILMN_1768973	0.154917	0.0344289	7.73663e-06	0.0091002	Ethinylestradiol
ILMN_1773117_Ethinylestradiol	ILMN_1773117	-0.0820576	0.0212813	0.000123011	0.0460576	Ethinylestradiol
ILMN_1781560_Propranolol	ILMN_1781560	0.172581	0.040502	2.27468e-05	0.0409924	Propranolol
ILMN_1784774_Ethinylestradiol	ILMN_1784774	-0.0694781	0.0176635	8.98689e-05	0.0391357	Ethinylestradiol
ILMN_1787691_Propranolol	ILMN_1787691	0.177253	0.041901	2.60016e-05	0.0449097	Propranolol
ILMN_1790100_Ethinylestradiol	ILMN_1790100	0.0663382	0.0145906	6.23164e-06	0.0079403	Ethinylestradiol
ILMN_1795298_Propranolol	ILMN_1795298	0.216998	0.0410254	1.62708e-07	0.00155212	Propranolol
ILMN_1795338_Ethinylestradiol	ILMN_1795338	-0.0631289	0.0162006	0.000104344	0.042418	Ethinylestradiol
ILMN_1797875_Ethinylestradiol	ILMN_1797875	0.125276	0.0307705	5.07665e-05	0.0276207	Ethinylestradiol
ILMN_1798256_Ethinylestradiol	ILMN_1798256	0.130632	0.0274959	2.3802e-06	0.00576426	Ethinylestradiol
ILMN_1798926_Ethinylestradiol	ILMN_1798926	0.0668639	0.0145069	4.66134e-06	0.00722315	Ethinylestradiol
ILMN_1803811_Ethinylestradiol	ILMN_1803811	0.106856	0.0254078	2.86363e-05	0.0213102	Ethinylestradiol
ILMN_1810834_Ethinylestradiol	ILMN_1810834	0.0417861	0.0100925	3.7903e-05	0.0244421	Ethinylestradiol
ILMN_1814296_Ethinylestradiol	ILMN_1814296	0.121512	0.0234532	2.78801e-07	0.00230316	Ethinylestradiol
ILMN_1901555_Thiazide	ILMN_1901555	0.0425624	0.00879073	1.54168e-06	0.0273793	Thiazide
ILMN_2038776_Ethinylestradiol	ILMN_2038776	0.104466	0.0254695	4.46731e-05	0.0262488	Ethinylestradiol
ILMN_2072178_Ethinylestradiol	ILMN_2072178	0.0880422	0.0210379	3.13089e-05	0.0223082	Ethinylestradiol
ILMN_2083946_Ethinylestradiol	ILMN_2083946	0.0931061	0.0228233	4.90591e-05	0.0272572	Ethinylestradiol
ILMN_2109489_Ethinylestradiol	ILMN_2109489	-0.265288	0.0650998	4.99627e-05	0.0274515	Ethinylestradiol
ILMN_2109489_Propranolol	ILMN_2109489	-0.748538	0.169058	1.08667e-05	0.0235879	Propranolol
ILMN_2119945_Ethinylestradiol	ILMN_2119945	0.0750789	0.018226	4.14466e-05	0.0254296	Ethinylestradiol
ILMN_2131861_Ethinylestradiol	ILMN_2131861	0.130046	0.0250095	2.52874e-07	0.00230316	Ethinylestradiol
ILMN_2171295_Ethinylestradiol	ILMN_2171295	0.0708676	0.015404	4.85044e-06	0.00730409	Ethinylestradiol
ILMN_2234697_Propranolol	ILMN_2234697	0.215494	0.0488086	1.15018e-05	0.024382	Propranolol
ILMN_2321578_Ethinylestradiol	ILMN_2321578	-0.100823	0.0243642	3.82502e-05	0.0245433	Ethinylestradiol
ILMN_2364110_Ethinylestradiol	ILMN_2364110	0.0953257	0.0201223	2.54104e-06	0.0059138	Ethinylestradiol
ILMN_2364110_Levonorgestrel	ILMN_2364110	0.106465	0.0233101	5.69429e-06	0.0302554	Levonorgestrel
ILMN_2374249_Ethinylestradiol	ILMN_2374249	-0.0796727	0.0187761	2.43186e-05	0.019496	Ethinylestradiol
ILMN_2374249_Levonorgestrel	ILMN_2374249	-0.102054	0.0218148	3.38821e-06	0.0274642	Levonorgestrel
ILMN_2384056_Propranolol	ILMN_2384056	0.273108	0.0550461	8.67655e-07	0.00551786	Propranolol
ILMN_3181347_Ethinylestradiol	ILMN_3181347	0.0346474	0.00906305	0.000140312	0.0489525	Ethinylestradiol
ILMN_3242900_Levonorgestrel	ILMN_3242900	0.189786	0.0444425	2.1699e-05	0.0463076	Levonorgestrel
ILMN_3254163_Ethinylestradiol	ILMN_3254163	0.0366502	0.00804529	5.98208e-06	0.00784025	Ethinylestradiol
ILMN_3254163_Levonorgestrel	ILMN_3254163	0.0397197	0.00934097	2.34903e-05	0.0469838	Levonorgestrel
