# Supplementary material for: Impact of medication on blood transcriptome reveals off-target regulations of beta-blockers
Source: PLoS One. 2022 Apr 21;17(4):e0266897. doi: 10.1371/journal.pone.0266897 (PMC9022833; doi:10.1371/journal.pone.0266897)
Supplement: S4 Table — We present results of LIFE-Adult and their replication in LIFE-Heart. Genes captured on multiple probes and are shown for each probe. Data sorted by LIFE-Adult q-value. (XLSX) [file pone.0266897.s004.xlsx]

## Sheet: SupTable4
Supplementary Table 4: Genes with differential expression caused by Carvedilol, Prednisolon and Timolol
We present results of LIFE-Adult and their replication in LIFE-Heart. Genes captured on multiple probes and are shown for each probe. Data sorted by LIFE-Adult q-value.
Genes with differential expression caused by Carvedilol
		LIFE-Adult			LIFE-Heart
Gene	Probe ID	logFC	SE	q-value	logFC	SE	FDR global <0,05
GPER1	ILMN_1795298	0.27	0.13	1.57e-10	0.32	0.2	true
GPER1	ILMN_2384056	0.35	0.18	1.99e-10	0.37	0.25	true
LMO2	ILMN_1800078	0.37	0.22	2.26e-07	0.24	0.13	true
ADRB2	ILMN_1695590	0.45	0.29	7.84e-06	0.2	0.2	true
SPRED1	ILMN_1804277	0.24	0.16	4.47e-05	0.15	0.16	true
CEBPA	ILMN_1715715	0.32	0.23	0.00032	0.22	0.16	true
S1PR3	ILMN_1703531	0.19	0.14	0.000338	0.21	0.15	true
CEBPA-DT	ILMN_1697115	0.13	0.09	0.00036	0.12	0.08	true
CX3CR1	ILMN_1745788	0.39	0.33	0.00435	0.22	0.19	true
ADAP2	ILMN_1763000	0.23	0.19	0.00575	0.18	0.14	true
PDE4B	ILMN_2340259	-0.26	0.23	0.00732	-0.15	0.16	true
PTPRO	ILMN_1720113	0.18	0.16	0.00753	0.25	0.13	true
PTPRO	ILMN_2316878	0.19	0.16	0.0102	0.33	0.15	true
TNFAIP3	ILMN_1702691	-0.25	0.22	0.0108	-0.21	0.32	true
MBOAT1	ILMN_1764082	0.14	0.13	0.0156	0.11	0.09	true
FAM20C	ILMN_1712684	0.14	0.13	0.0199	0.24	0.12	true
SLITRK4	ILMN_2199768	0.1	0.09	0.0202	0.2	0.12	true
CAP1	ILMN_1797604	0.17	0.16	0.021	0.07	0.08	true
TEX2	ILMN_1731181	0.15	0.14	0.0359	0.06	0.08	true
SORT1	ILMN_1707077	0.21	0.2	0.0364	0.18	0.14	true
AVPI1	ILMN_1671731	-0.19	0.18	0.0382	-0.22	0.14	true
PTRH2	ILMN_2311548	0.13	0.13	0.0416	0.11	0.1	true
SLC27A3	ILMN_1719627	0.22	0.21	0.043	0.11	0.12	true
RAPH1	ILMN_1783846	0.07	0.07	0.0473	0.1	0.08	true
CEBPG	ILMN_1716766	0.14	0.14	0.0495	0.09	0.08	true
Genes with differential expression caused by Prednisolon
		LIFE-Adult			LIFE-Heart
Gene	Probe ID	logFC	SE	q-value	logFC	SE	FDR global <0,05
CD163	ILMN_1733270	0.25	0.16	1.64e-05	0.58	0.32	true
ECHDC3	ILMN_2072178	0.25	0.19	0.00337	0.26	0.21	true
SAMSN1	ILMN_1684887	0.3	0.24	0.00397	0.24	0.24	true
KLHL8	ILMN_1714083	0.2	0.16	0.00403	0.16	0.17	true
GPER1	ILMN_1795298	0.17	0.14	0.00553	0.49	0.29	true
FBXO32	ILMN_1703955	0.18	0.15	0.00984	0.13	0.16	true
SAP30	ILMN_1700896	0.26	0.22	0.00999	0.54	0.34	true
SPTLC2	ILMN_1704290	0.14	0.12	0.01	0.16	0.16	true
CD163	ILMN_1722622	0.35	0.31	0.0189	0.54	0.36	true
CD163	ILMN_2379599	0.33	0.3	0.0217	0.5	0.34	true
BCL11A	ILMN_2255133	-0.31	0.29	0.0227	-0.27	0.25	true
BCL11A	ILMN_1752899	-0.32	0.3	0.0265	-0.3	0.3	true
GPER1	ILMN_2384056	0.2	0.19	0.0285	0.62	0.37	true
ACVR1B	ILMN_2243308	0.14	0.14	0.032	0.1	0.13	true
TLR2	ILMN_1772387	0.12	0.11	0.0335	0.13	0.11	true
GAPDH	ILMN_2038778	0.21	0.2	0.0348	0.16	0.19	true
HLA-DOA	ILMN_1659075	-0.31	0.3	0.0385	-0.21	0.28	true
Genes with differential expression caused by Timolol
		LIFE-Adult			LIFE-Heart
Gene	Probe ID	logFC	SE	q-value	logFC	SE	FDR global <0,05
IL10RA	ILMN_1652825	-0.12	0.11	0.0304	-0.12	0.15	true
JOSD1	ILMN_1668535	-0.09	0.08	0.0119	-0.13	0.17	true
AVPI1	ILMN_1671731	-0.19	0.1	9.14e-09	-0.24	0.21	true
TCF7L2	ILMN_1672486	0.06	0.06	0.0221	0.21	0.24	true
TLR7	ILMN_1677827	0.12	0.12	0.0471	0.21	0.25	true
METRNL	ILMN_1688775	-0.23	0.17	0.000276	-0.31	0.27	true
KIR2DL4	ILMN_1693207	-0.2	0.17	0.0031	-0.33	0.35	true
ADRB2	ILMN_1695590	0.28	0.17	5.43e-07	0.22	0.29	true
CEBPA-DT	ILMN_1697115	0.07	0.05	0.000754	0.11	0.12	true
TNFAIP3	ILMN_1702691	-0.12	0.13	0.0485	-0.33	0.44	true
S1PR3	ILMN_1703531	0.14	0.08	1.02e-07	0.19	0.23	true
FAM20C	ILMN_1712684	0.09	0.08	0.00671	0.16	0.18	true
AKR1C3	ILMN_1713124	-0.29	0.26	0.00964	-0.31	0.43	true
CEBPA	ILMN_1715715	0.16	0.13	0.0016	0.27	0.22	true
CEBPG	ILMN_1716766	0.08	0.08	0.0367	0.08	0.12	true
PTPRO	ILMN_1720113	0.12	0.09	0.000616	0.13	0.2	true
CXCL16	ILMN_1728478	-0.21	0.15	7.76e-05	-0.22	0.26	true
SH2D2A	ILMN_1733874	-0.13	0.08	1.4e-05	-0.22	0.19	true
CDC42EP3	ILMN_1736327	0.1	0.08	0.000238	0.18	0.2	true
LAIR1	ILMN_1768598	0.06	0.05	0.0211	0.08	0.12	true
TLR2	ILMN_1772387	0.07	0.06	0.00253	0.09	0.1	true
METRNL	ILMN_1780861	-0.21	0.18	0.00379	-0.28	0.26	true
ST3GAL6	ILMN_1781560	0.1	0.08	0.000217	0.1	0.15	true
RAPH1	ILMN_1783846	0.04	0.04	0.0311	0.09	0.1	true
CEMIP2	ILMN_1784661	-0.12	0.11	0.0306	-0.26	0.22	true
METRNL	ILMN_1790014	-0.08	0.07	0.00657	-0.11	0.14	true
GPER1	ILMN_1795298	0.14	0.08	9.14e-09	0.39	0.26	true
LMO2	ILMN_1800078	0.23	0.13	1.75e-08	0.22	0.2	true
METRNL	ILMN_1801610	-0.08	0.08	0.0361	-0.19	0.19	true
SPRED1	ILMN_1804277	0.1	0.09	0.0148	0.19	0.22	true
GZMB	ILMN_2109489	-0.46	0.32	4.92e-05	-0.36	0.42	true
KIR3DL1	ILMN_2131828	-0.21	0.21	0.0433	-0.31	0.4	true
KIR3DL2	ILMN_2190842	-0.21	0.19	0.0133	-0.28	0.32	true
SLITRK4	ILMN_2199768	0.08	0.05	7.83e-05	0.14	0.18	true
PTPRO	ILMN_2316878	0.13	0.1	0.000517	0.2	0.21	true
PDE4B	ILMN_2340259	-0.17	0.13	0.000522	-0.24	0.23	true
METRNL	ILMN_2342066	-0.12	0.08	5.65e-05	-0.22	0.21	true
GPER1	ILMN_2384056	0.19	0.1	9.14e-09	0.5	0.33	true
