# Supplementary material for: Impact of medication on blood transcriptome reveals off-target regulations of beta-blockers
Source: PLoS One. 2022 Apr 21;17(4):e0266897. doi: 10.1371/journal.pone.0266897 (PMC9022833; doi:10.1371/journal.pone.0266897)
Supplement: S5 Table — For enrichment analysis we used a p-value of 0.05 as cut of point. For all three substances significant pathways were identified. Timolol and Carvedilol show overlap of 20 pathways. (XLSX) [file pone.0266897.s005.xlsx]

## Sheet: SupTable5
Supplementary Table 5: Enrichment analysis for genes that were significant in LIFE-Adult and LIFE-Heart.
For enrichment analysis we used a p-value of 0.05 as cut of point. For all three substances significant pathways were identified. Timolol and Carvedilol show overlap of 20 pathways.
Active Substance	Database	ID	Pvalue	qvalue	OddsRatio	enrichment	ExpCount	Count	Size	geneMappedCount	universeMappedCount	Term	hgnc	entrezID	Entrez_hgnc_mapping	pw_in_carv_AND_timo
Carvedilol	DOSE	DOID:715	0.000497908	0.0345915	22.5888	18.5409	0.161805	3	52	16	5142	T-cell leukemia	LMO2, CEBPA, CX3CR1	4005, 1050, 1524	(4005 LMO2), (1050 CEBPA), (1524 CX3CR1)	FALSE
Carvedilol	DOSE	DOID:10747	0.000759329	0.0351689	19.5462	16.0688	0.186698	3	60	16	5142	lymphoid leukemia	LMO2, CEBPA, CX3CR1	4005, 1050, 1524	(4005 LMO2), (1050 CEBPA), (1524 CX3CR1)	FALSE
Carvedilol	DOSE	DOID:1037	2.52693e-05	0.0035111	11.6041	6.96478	1.00506	7	323	16	5142	lymphoblastic leukemia	LMO2, ADRB2, PDE4B, PTPRO, CEBPA, TNFAIP3, CX3CR1	4005, 154, 5142, 5800, 1050, 7128, 1524	(4005 LMO2), (154 ADRB2), (5142 PDE4B), (5800 PTPRO), (1050 CEBPA), (7128 TNFAIP3), (1524 CX3CR1)	TRUE
Carvedilol	GO	GO:0007190	0.00032002	0.0315672	81.2	73.9091	0.0270603	2	14	22	11382	activation of adenylate cyclase activity	CAP1, ADRB2	10487, 154	(10487 CAP1), (154 ADRB2)	FALSE
Carvedilol	GO	GO:0032691	0.000535542	0.0315672	63.1333	57.4848	0.0347918	2	18	22	11382	negative regulation of interleukin-1 beta production	TNFAIP3, CX3CR1	7128, 1524	(7128 TNFAIP3), (1524 CX3CR1)	FALSE
Carvedilol	GO	GO:0045736	0.00073248	0.0315672	54.1	49.2727	0.0405904	2	21	22	11382	negative regulation of cyclin-dependent protein serine/threonine kinase activity	CEBPA, TNFAIP3	1050, 7128	(1050 CEBPA), (7128 TNFAIP3)	TRUE
Carvedilol	GO	GO:0032692	0.000804785	0.0315672	51.6364	47.0331	0.0425233	2	22	22	11382	negative regulation of interleukin-1 production	TNFAIP3, CX3CR1	7128, 1524	(7128 TNFAIP3), (1524 CX3CR1)	FALSE
Carvedilol	GO	GO:1904030	0.000804785	0.0315672	51.6364	47.0331	0.0425233	2	22	22	11382	negative regulation of cyclin-dependent protein kinase activity	CEBPA, TNFAIP3	1050, 7128	(1050 CEBPA), (7128 TNFAIP3)	TRUE
Carvedilol	GO	GO:0030501	0.000880401	0.0318552	49.387	44.9881	0.0444562	2	23	22	11382	positive regulation of bone mineralization	ADRB2, FAM20C	154, 56975	(154 ADRB2), (56975 FAM20C)	TRUE
Carvedilol	GO	GO:1904037	0.00112699	0.034881	43.6769	39.7972	0.0502548	2	26	22	11382	positive regulation of epithelial cell apoptotic process	GPER1, SORT1	2852, 6272	(2852 GPER1), (6272 SORT1)	TRUE
Carvedilol	GO	GO:0070169	0.00121572	0.034881	42.0556	38.3232	0.0521877	2	27	22	11382	positive regulation of biomineral tissue development	ADRB2, FAM20C	154, 56975	(154 ADRB2), (56975 FAM20C)	TRUE
Carvedilol	GO	GO:0110151	0.00121572	0.034881	42.0556	38.3232	0.0521877	2	27	22	11382	positive regulation of biomineralization	ADRB2, FAM20C	154, 56975	(154 ADRB2), (56975 FAM20C)	TRUE
Carvedilol	GO	GO:0050873	0.00160305	0.0405482	36.6161	33.3783	0.0599192	2	31	22	11382	brown fat cell differentiation	ADRB2, CEBPA	154, 1050	(154 ADRB2), (1050 CEBPA)	TRUE
Carvedilol	GO	GO:0060976	0.00160305	0.0405482	36.6161	33.3783	0.0599192	2	31	22	11382	coronary vasculature development	GPER1, SPRED1	2852, 161742	(2852 GPER1), (161742 SPRED1)	TRUE
Carvedilol	GO	GO:0045599	0.00181599	0.0422934	34.3909	31.3554	0.0637849	2	33	22	11382	negative regulation of fat cell differentiation	GPER1, SORT1	2852, 6272	(2852 GPER1), (6272 SORT1)	FALSE
Carvedilol	GO	GO:0045778	0.000162589	0.0315672	31.9342	27.7159	0.108241	3	56	22	11382	positive regulation of ossification	ADRB2, CEBPA, FAM20C	154, 1050, 56975	(154 ADRB2), (1050 CEBPA), (56975 FAM20C)	TRUE
Carvedilol	GO	GO:1904035	0.000171407	0.0315672	31.3712	27.2297	0.110174	3	57	22	11382	regulation of epithelial cell apoptotic process	GPER1, SORT1, TNFAIP3	2852, 6272, 7128	(2852 GPER1), (6272 SORT1), (7128 TNFAIP3)	TRUE
Carvedilol	GO	GO:0006940	0.00227993	0.0493059	30.6622	27.9656	0.0715164	2	37	22	11382	regulation of smooth muscle contraction	GPER1, ADRB2	2852, 154	(2852 GPER1), (154 ADRB2)	FALSE
Carvedilol	GO	GO:0048662	0.00240378	0.0495783	29.8526	27.2297	0.0734493	2	38	22	11382	negative regulation of smooth muscle cell proliferation	GPER1, TNFAIP3	2852, 7128	(2852 GPER1), (7128 TNFAIP3)	FALSE
Carvedilol	GO	GO:0032651	0.000209779	0.0315672	29.3037	25.4441	0.117905	3	61	22	11382	regulation of interleukin-1 beta production	S1PR3, TNFAIP3, CX3CR1	1903, 7128, 1524	(1903 S1PR3), (7128 TNFAIP3), (1524 CX3CR1)	FALSE
Carvedilol	GO	GO:2000351	0.00253076	0.0495783	29.0846	26.5315	0.0753822	2	39	22	11382	regulation of endothelial cell apoptotic process	GPER1, TNFAIP3	2852, 7128	(2852 GPER1), (7128 TNFAIP3)	TRUE
Carvedilol	GO	GO:0045669	0.00279403	0.0495783	27.661	25.2373	0.0792479	2	41	22	11382	positive regulation of osteoblast differentiation	CEBPA, FAM20C	1050, 56975	(1050 CEBPA), (56975 FAM20C)	FALSE
Carvedilol	GO	GO:0097755	0.00279403	0.0495783	27.661	25.2373	0.0792479	2	41	22	11382	positive regulation of blood vessel diameter	GPER1, ADRB2	2852, 154	(2852 GPER1), (154 ADRB2)	FALSE
Carvedilol	GO	GO:0032652	0.000277139	0.0315672	26.6654	23.1655	0.129503	3	67	22	11382	regulation of interleukin-1 production	S1PR3, TNFAIP3, CX3CR1	1903, 7128, 1524	(1903 S1PR3), (7128 TNFAIP3), (1524 CX3CR1)	FALSE
Carvedilol	GO	GO:0032611	0.000342875	0.0315672	24.8026	21.5568	0.139167	3	72	22	11382	interleukin-1 beta production	S1PR3, TNFAIP3, CX3CR1	1903, 7128, 1524	(1903 S1PR3), (7128 TNFAIP3), (1524 CX3CR1)	FALSE
Carvedilol	GO	GO:1904019	0.000357122	0.0315672	24.4607	21.2615	0.1411	3	73	22	11382	epithelial cell apoptotic process	GPER1, SORT1, TNFAIP3	2852, 6272, 7128	(2852 GPER1), (6272 SORT1), (7128 TNFAIP3)	TRUE
Carvedilol	GO	GO:0032612	0.000450665	0.0315672	22.5909	19.6467	0.152697	3	79	22	11382	interleukin-1 production	S1PR3, TNFAIP3, CX3CR1	1903, 7128, 1524	(1903 S1PR3), (7128 TNFAIP3), (1524 CX3CR1)	FALSE
Carvedilol	GO	GO:0045598	0.000598039	0.0315672	20.4991	17.8401	0.16816	3	87	22	11382	regulation of fat cell differentiation	GPER1, SORT1, CEBPA	2852, 6272, 1050	(2852 GPER1), (6272 SORT1), (1050 CEBPA)	TRUE
Carvedilol	GO	GO:0001889	0.0007497	0.0315672	18.9608	16.5116	0.18169	3	94	22	11382	liver development	CEBPA, CEBPG, TNFAIP3	1050, 1054, 7128	(1050 CEBPA), (1054 CEBPG), (7128 TNFAIP3)	TRUE
Carvedilol	GO	GO:0006937	0.000797122	0.0315672	18.5625	16.1676	0.185556	3	96	22	11382	regulation of muscle contraction	GPER1, ADRB2, PDE4B	2852, 154, 5142	(2852 GPER1), (154 ADRB2), (5142 PDE4B)	TRUE
Carvedilol	GO	GO:0061008	0.000797122	0.0315672	18.5625	16.1676	0.185556	3	96	22	11382	hepaticobiliary system development	CEBPA, CEBPG, TNFAIP3	1050, 1054, 7128	(1050 CEBPA), (1054 CEBPG), (7128 TNFAIP3)	TRUE
Carvedilol	GO	GO:0071901	0.000897614	0.0318552	17.8137	15.5209	0.193288	3	100	22	11382	negative regulation of protein serine/threonine kinase activity	CEBPA, TNFAIP3, SPRED1	1050, 7128, 161742	(1050 CEBPA), (7128 TNFAIP3), (161742 SPRED1)	TRUE
Carvedilol	GO	GO:0050806	0.0010922	0.034881	16.638	14.5055	0.206818	3	107	22	11382	positive regulation of synaptic transmission	GPER1, ADRB2, CX3CR1	2852, 154, 1524	(2852 GPER1), (154 ADRB2), (1524 CX3CR1)	FALSE
Carvedilol	GO	GO:0045444	0.000199888	0.0315672	16.0961	13.3513	0.299596	4	155	22	11382	fat cell differentiation	GPER1, ADRB2, SORT1, CEBPA	2852, 154, 6272, 1050	(2852 GPER1), (154 ADRB2), (6272 SORT1), (1050 CEBPA)	TRUE
Carvedilol	GO	GO:0007188	0.00131166	0.036205	15.6066	13.6148	0.220348	3	114	22	11382	adenylate cyclase-modulating G protein-coupled receptor signaling pathway	GPER1, S1PR3, ADRB2	2852, 1903, 154	(2852 GPER1), (1903 S1PR3), (154 ADRB2)	FALSE
Carvedilol	GO	GO:0030278	0.00163224	0.0405482	14.4531	12.6186	0.237744	3	123	22	11382	regulation of ossification	ADRB2, CEBPA, FAM20C	154, 1050, 56975	(154 ADRB2), (1050 CEBPA), (56975 FAM20C)	FALSE
Carvedilol	GO	GO:0007187	0.00174906	0.0420488	14.1053	12.3182	0.243542	3	126	22	11382	G protein-coupled receptor signaling pathway, coupled to cyclic nucleotide second messenger	GPER1, S1PR3, ADRB2	2852, 1903, 154	(2852 GPER1), (1903 S1PR3), (154 ADRB2)	FALSE
Carvedilol	GO	GO:0097529	0.00231557	0.0493059	12.7713	11.1661	0.26867	3	139	22	11382	myeloid leukocyte migration	PDE4B, PTPRO, CX3CR1	5142, 5800, 1524	(5142 PDE4B), (5800 PTPRO), (1524 CX3CR1)	FALSE
Carvedilol	GO	GO:0071222	0.0027148	0.0495783	12.0677	10.5584	0.284133	3	147	22	11382	cellular response to lipopolysaccharide	PDE4B, TNFAIP3, CX3CR1	5142, 7128, 1524	(5142 PDE4B), (7128 TNFAIP3), (1524 CX3CR1)	FALSE
Carvedilol	GO	GO:0090257	0.0027148	0.0495783	12.0677	10.5584	0.284133	3	147	22	11382	regulation of muscle system process	GPER1, ADRB2, PDE4B	2852, 154, 5142	(2852 GPER1), (154 ADRB2), (5142 PDE4B)	FALSE
Carvedilol	GO	GO:1901342	0.000730204	0.0315672	11.3802	9.49291	0.421367	4	218	22	11382	regulation of vasculature development	GPER1, TNFAIP3, CX3CR1, SPRED1	2852, 7128, 1524, 161742	(2852 GPER1), (7128 TNFAIP3), (1524 CX3CR1), (161742 SPRED1)	TRUE
Carvedilol	GO	GO:0001503	0.00121689	0.034881	9.89511	8.27782	0.483219	4	250	22	11382	ossification	ADRB2, SORT1, CEBPA, FAM20C	154, 6272, 1050, 56975	(154 ADRB2), (6272 SORT1), (1050 CEBPA), (56975 FAM20C)	FALSE
Carvedilol	GO	GO:0071900	0.000714143	0.0315672	8.37854	6.7016	0.74609	5	386	22	11382	regulation of protein serine/threonine kinase activity	AVPI1, ADRB2, CEBPA, TNFAIP3, SPRED1	60370, 154, 1050, 7128, 161742	(60370 AVPI1), (154 ADRB2), (1050 CEBPA), (7128 TNFAIP3), (161742 SPRED1)	FALSE
Carvedilol	GO	GO:0001933	0.00258525	0.0495783	8.01665	6.74089	0.593393	4	307	22	11382	negative regulation of protein phosphorylation	GPER1, CEBPA, TNFAIP3, SPRED1	2852, 1050, 7128, 161742	(2852 GPER1), (1050 CEBPA), (7128 TNFAIP3), (161742 SPRED1)	FALSE
Carvedilol	GO	GO:0007169	0.0020752	0.0468657	6.53782	5.27922	0.947109	5	490	22	11382	transmembrane receptor protein tyrosine kinase signaling pathway	GPER1, ADRB2, SORT1, SPRED1, FAM20C	2852, 154, 6272, 161742, 56975	(2852 GPER1), (154 ADRB2), (6272 SORT1), (161742 SPRED1), (56975 FAM20C)	FALSE
Carvedilol	reactome	R-HSA-373076	0.000690803	0.0347297	11.8969	9.47535	0.422148	4	169	18	7206	Class A/1 (Rhodopsin-like receptors)	GPER1, S1PR3, ADRB2, CX3CR1	2852, 1903, 154, 1524	(2852 GPER1), (1903 S1PR3), (154 ADRB2), (1524 CX3CR1)	FALSE
Carvedilol	reactome	R-HSA-418594	0.00194078	0.0347297	8.94683	7.18087	0.557036	4	223	18	7206	G alpha (i) signalling events	GPER1, S1PR3, PDE4B, CX3CR1	2852, 1903, 5142, 1524	(2852 GPER1), (1903 S1PR3), (5142 PDE4B), (1524 CX3CR1)	FALSE
Carvedilol	reactome	R-HSA-500792	0.00194078	0.0347297	8.94683	7.18087	0.557036	4	223	18	7206	GPCR ligand binding	GPER1, S1PR3, ADRB2, CX3CR1	2852, 1903, 154, 1524	(2852 GPER1), (1903 S1PR3), (154 ADRB2), (1524 CX3CR1)	FALSE
Prednisolon	KEGG	hsa05321	0.00212018	0.0479591	36.922	27.9415	0.0715781	2	47	8	5253	Inflammatory bowel disease	TLR2, HLA-DOA	7097, 3111	(7097 TLR2), (3111 HLA-DOA)	FALSE
Prednisolon	KEGG	hsa05140	0.00310644	0.0479591	30.386	23.0395	0.0868075	2	57	8	5253	Leishmaniasis	TLR2, HLA-DOA	7097, 3111	(7097 TLR2), (3111 HLA-DOA)	FALSE
Prednisolon	KEGG	hsa05169	0.00151716	0.0479591	18.5018	11.9386	0.251285	3	165	8	5253	Epstein-Barr virus infection	SAP30, TLR2, HLA-DOA	8819, 7097, 3111	(8819 SAP30), (7097 TLR2), (3111 HLA-DOA)	FALSE
Timolol	DOSE	DOID:9446	0.000123617	0.0138579	33.4043	29.6654	0.101128	3	20	26	5142	cholangitis	CXCL16, TLR2, KIR3DL1	58191, 7097, 3811	(58191 CXCL16), (7097 TLR2), (3811 KIR3DL1)	FALSE
Timolol	DOSE	DOID:1037	0.000127816	0.0138579	6.63089	4.89831	1.63322	8	323	26	5142	lymphoblastic leukemia	LMO2, ADRB2, PDE4B, LAIR1, PTPRO, CEBPA, TNFAIP3, TLR7	4005, 154, 5142, 3903, 5800, 1050, 7128, 51284	(4005 LMO2), (154 ADRB2), (5142 PDE4B), (3903 LAIR1), (5800 PTPRO), (1050 CEBPA), (7128 TNFAIP3), (51284 TLR7)	TRUE
Timolol	GO	GO:0042095	0.000318707	0.0192482	78.4276	73.4323	0.027236	2	10	31	11382	interferon-gamma biosynthetic process	CEBPG, TLR7	1054, 51284	(1054 CEBPG), (51284 TLR7)	FALSE
Timolol	GO	GO:0045072	0.000318707	0.0192482	78.4276	73.4323	0.027236	2	10	31	11382	regulation of interferon-gamma biosynthetic process	CEBPG, TLR7	1054, 51284	(1054 CEBPG), (51284 TLR7)	FALSE
Timolol	GO	GO:0034134	0.000465852	0.022508	65.3448	61.1935	0.0326832	2	12	31	11382	toll-like receptor 2 signaling pathway	TLR2, TNFAIP3	7097, 7128	(7097 TLR2), (7128 TNFAIP3)	FALSE
Timolol	GO	GO:0007252	0.000640134	0.0273266	56	52.4516	0.0381304	2	14	31	11382	I-kappaB phosphorylation	TLR2, TLR7	7097, 51284	(7097 TLR2), (51284 TLR7)	FALSE
Timolol	GO	GO:2000353	0.000951826	0.0331579	46.1055	43.1954	0.0463012	2	17	31	11382	positive regulation of endothelial cell apoptotic process	GPER1, AKR1C3	2852, 8644	(2852 GPER1), (8644 AKR1C3)	FALSE
Timolol	GO	GO:0042267	4.24956e-06	0.00226503	40.9792	35.8206	0.111668	4	41	31	11382	natural killer cell mediated cytotoxicity	KIR2DL4, KIR3DL1, GZMB, CEBPG	3805, 3811, 3002, 1054	(3805 KIR2DL4), (3811 KIR3DL1), (3002 GZMB), (1054 CEBPG)	FALSE
Timolol	GO	GO:0002228	4.68797e-06	0.00226503	40	34.9677	0.114391	4	42	31	11382	natural killer cell mediated immunity	KIR2DL4, KIR3DL1, GZMB, CEBPG	3805, 3811, 3002, 1054	(3805 KIR2DL4), (3811 KIR3DL1), (3002 GZMB), (1054 CEBPG)	FALSE
Timolol	GO	GO:0050873	7.8095e-05	0.00943305	39.2316	35.5317	0.0844316	3	31	31	11382	brown fat cell differentiation	METRNL, ADRB2, CEBPA	284207, 154, 1050	(284207 METRNL), (154 ADRB2), (1050 CEBPA)	TRUE
Timolol	GO	GO:0045736	0.00145979	0.0440819	37.3103	34.9677	0.0571956	2	21	31	11382	negative regulation of cyclin-dependent protein serine/threonine kinase activity	CEBPA, TNFAIP3	1050, 7128	(1050 CEBPA), (7128 TNFAIP3)	TRUE
Timolol	GO	GO:1904030	0.00160305	0.0469411	35.6113	33.3783	0.0599192	2	22	31	11382	negative regulation of cyclin-dependent protein kinase activity	CEBPA, TNFAIP3	1050, 7128	(1050 CEBPA), (7128 TNFAIP3)	TRUE
Timolol	GO	GO:0030501	0.00175275	0.047963	34.06	31.9271	0.0626428	2	23	31	11382	positive regulation of bone mineralization	ADRB2, FAM20C	154, 56975	(154 ADRB2), (56975 FAM20C)	TRUE
Timolol	GO	GO:2000351	0.000156453	0.0167982	31.1621	28.2432	0.10622	3	39	31	11382	regulation of endothelial cell apoptotic process	GPER1, AKR1C3, TNFAIP3	2852, 8644, 7128	(2852 GPER1), (8644 AKR1C3), (7128 TNFAIP3)	TRUE
Timolol	GO	GO:0032728	0.00224014	0.047963	30.122	28.2432	0.0708136	2	26	31	11382	positive regulation of interferon-beta production	TLR2, TLR7	7097, 51284	(7097 TLR2), (51284 TLR7)	FALSE
Timolol	GO	GO:1904037	0.00224014	0.047963	30.122	28.2432	0.0708136	2	26	31	11382	positive regulation of epithelial cell apoptotic process	GPER1, AKR1C3	2852, 8644	(2852 GPER1), (8644 AKR1C3)	TRUE
Timolol	GO	GO:1904035	1.60795e-05	0.00517928	29.4347	25.7657	0.155245	4	57	31	11382	regulation of epithelial cell apoptotic process	GPER1, AKR1C3, TCF7L2, TNFAIP3	2852, 8644, 6934, 7128	(2852 GPER1), (8644 AKR1C3), (6934 TCF7L2), (7128 TNFAIP3)	TRUE
Timolol	GO	GO:0032350	0.00241525	0.047963	29.0038	27.1971	0.0735372	2	27	31	11382	regulation of hormone metabolic process	AKR1C3, TCF7L2	8644, 6934	(8644 AKR1C3), (6934 TCF7L2)	FALSE
Timolol	GO	GO:0070169	0.00241525	0.047963	29.0038	27.1971	0.0735372	2	27	31	11382	positive regulation of biomineral tissue development	ADRB2, FAM20C	154, 56975	(154 ADRB2), (56975 FAM20C)	TRUE
Timolol	GO	GO:0110151	0.00241525	0.047963	29.0038	27.1971	0.0735372	2	27	31	11382	positive regulation of biomineralization	ADRB2, FAM20C	154, 56975	(154 ADRB2), (56975 FAM20C)	TRUE
Timolol	GO	GO:0072577	0.000209717	0.0191155	28.2533	25.6159	0.117115	3	43	31	11382	endothelial cell apoptotic process	GPER1, AKR1C3, TNFAIP3	2852, 8644, 7128	(2852 GPER1), (8644 AKR1C3), (7128 TNFAIP3)	FALSE
Timolol	GO	GO:0032729	0.000224648	0.0191155	27.6088	25.0337	0.119838	3	44	31	11382	positive regulation of interferon-gamma production	PDE4B, CEBPG, TLR7	5142, 1054, 51284	(5142 PDE4B), (1054 CEBPG), (51284 TLR7)	FALSE
Timolol	GO	GO:0002755	0.00278426	0.047963	26.9988	25.3215	0.0789844	2	29	31	11382	MyD88-dependent toll-like receptor signaling pathway	TLR2, TLR7	7097, 51284	(7097 TLR2), (51284 TLR7)	FALSE
Timolol	GO	GO:0071354	0.00278426	0.047963	26.9988	25.3215	0.0789844	2	29	31	11382	cellular response to interleukin-6	ST3GAL6, CEBPA	10402, 1050	(10402 ST3GAL6), (1050 CEBPA)	FALSE
Timolol	GO	GO:1904036	0.00278426	0.047963	26.9988	25.3215	0.0789844	2	29	31	11382	negative regulation of epithelial cell apoptotic process	TCF7L2, TNFAIP3	6934, 7128	(6934 TCF7L2), (7128 TNFAIP3)	FALSE
Timolol	GO	GO:0030225	0.00297809	0.047963	26.0966	24.4774	0.081708	2	30	31	11382	macrophage differentiation	TLR2, CEBPA	7097, 1050	(7097 TLR2), (1050 CEBPA)	FALSE
Timolol	GO	GO:0070741	0.00297809	0.047963	26.0966	24.4774	0.081708	2	30	31	11382	response to interleukin-6	ST3GAL6, CEBPA	10402, 1050	(10402 ST3GAL6), (1050 CEBPA)	FALSE
Timolol	GO	GO:0060976	0.00317809	0.0487467	25.2525	23.6878	0.0844316	2	31	31	11382	coronary vasculature development	GPER1, SPRED1	2852, 161742	(2852 GPER1), (161742 SPRED1)	TRUE
Timolol	GO	GO:1904019	4.298e-05	0.00847455	22.9508	20.1184	0.198823	4	73	31	11382	epithelial cell apoptotic process	GPER1, AKR1C3, TCF7L2, TNFAIP3	2852, 8644, 6934, 7128	(2852 GPER1), (8644 AKR1C3), (6934 TCF7L2), (7128 TNFAIP3)	TRUE
Timolol	GO	GO:0045778	0.000459912	0.022508	21.6696	19.6694	0.152522	3	56	31	11382	positive regulation of ossification	ADRB2, CEBPA, FAM20C	154, 1050, 56975	(154 ADRB2), (1050 CEBPA), (56975 FAM20C)	TRUE
Timolol	GO	GO:0001909	6.16287e-05	0.00850754	20.9296	18.3581	0.217888	4	80	31	11382	leukocyte mediated cytotoxicity	KIR2DL4, KIR3DL1, GZMB, CEBPG	3805, 3811, 3002, 1054	(3805 KIR2DL4), (3811 KIR3DL1), (3002 GZMB), (1054 CEBPG)	FALSE
Timolol	GO	GO:0032649	0.00065042	0.0273266	19.25	17.4839	0.171587	3	63	31	11382	regulation of interferon-gamma production	PDE4B, CEBPG, TLR7	5142, 1054, 51284	(5142 PDE4B), (1054 CEBPG), (51284 TLR7)	FALSE
Timolol	GO	GO:0042116	0.000712799	0.0286995	18.6544	16.9459	0.177034	3	65	31	11382	macrophage activation	TLR2, CEBPA, TLR7	7097, 1050, 51284	(7097 TLR2), (1050 CEBPA), (51284 TLR7)	FALSE
Timolol	GO	GO:0032609	0.000960786	0.0331579	16.8304	15.2984	0.196099	3	72	31	11382	interferon-gamma production	PDE4B, CEBPG, TLR7	5142, 1054, 51284	(5142 PDE4B), (1054 CEBPG), (51284 TLR7)	FALSE
Timolol	GO	GO:0001906	0.000243763	0.0191155	14.6433	12.8829	0.31049	4	114	31	11382	cell killing	KIR2DL4, KIR3DL1, GZMB, CEBPG	3805, 3811, 3002, 1054	(3805 KIR2DL4), (3811 KIR3DL1), (3002 GZMB), (1054 CEBPG)	FALSE
Timolol	GO	GO:0045444	5.60423e-05	0.00850754	13.9293	11.8439	0.422158	5	155	31	11382	fat cell differentiation	GPER1, TCF7L2, METRNL, ADRB2, CEBPA	2852, 6934, 284207, 154, 1050	(2852 GPER1), (6934 TCF7L2), (284207 METRNL), (154 ADRB2), (1050 CEBPA)	TRUE
Timolol	GO	GO:0045598	0.00166109	0.0472098	13.9101	12.6607	0.236953	3	87	31	11382	regulation of fat cell differentiation	GPER1, METRNL, CEBPA	2852, 284207, 1050	(2852 GPER1), (284207 METRNL), (1050 CEBPA)	TRUE
Timolol	GO	GO:0001889	0.0020738	0.047963	12.8663	11.7179	0.256018	3	94	31	11382	liver development	CEBPA, CEBPG, TNFAIP3	1050, 1054, 7128	(1050 CEBPA), (1054 CEBPG), (7128 TNFAIP3)	TRUE
Timolol	GO	GO:0050807	0.000402533	0.022508	12.8228	11.2973	0.354068	4	130	31	11382	regulation of synapse organization	TLR2, SLITRK4, IL10RA, PTPRO	7097, 139065, 3587, 5800	(7097 TLR2), (139065 SLITRK4), (3587 IL10RA), (5800 PTPRO)	FALSE
Timolol	GO	GO:0006937	0.00220239	0.047963	12.596	11.4738	0.261465	3	96	31	11382	regulation of muscle contraction	GPER1, ADRB2, PDE4B	2852, 154, 5142	(2852 GPER1), (154 ADRB2), (5142 PDE4B)	TRUE
Timolol	GO	GO:0061008	0.00220239	0.047963	12.596	11.4738	0.261465	3	96	31	11382	hepaticobiliary system development	CEBPA, CEBPG, TNFAIP3	1050, 1054, 7128	(1050 CEBPA), (1054 CEBPG), (7128 TNFAIP3)	TRUE
Timolol	GO	GO:0050803	0.000451605	0.022508	12.4356	10.96	0.364962	4	134	31	11382	regulation of synapse structure or activity	TLR2, SLITRK4, IL10RA, PTPRO	7097, 139065, 3587, 5800	(7097 TLR2), (139065 SLITRK4), (3587 IL10RA), (5800 PTPRO)	FALSE
Timolol	GO	GO:0050728	0.00240442	0.047963	12.211	11.1261	0.269636	3	99	31	11382	negative regulation of inflammatory response	GPER1, METRNL, TNFAIP3	2852, 284207, 7128	(2852 GPER1), (284207 METRNL), (7128 TNFAIP3)	FALSE
Timolol	GO	GO:0071901	0.00247424	0.047963	12.0879	11.0148	0.27236	3	100	31	11382	negative regulation of protein serine/threonine kinase activity	CEBPA, TNFAIP3, SPRED1	1050, 7128, 161742	(1050 CEBPA), (7128 TNFAIP3), (161742 SPRED1)	TRUE
Timolol	GO	GO:0032675	0.0025453	0.047963	11.9671	10.9058	0.275083	3	101	31	11382	regulation of interleukin-6 production	TLR2, TNFAIP3, TLR7	7097, 7128, 51284	(7097 TLR2), (7128 TNFAIP3), (51284 TLR7)	FALSE
Timolol	GO	GO:0048660	0.00261762	0.047963	11.8487	10.7989	0.277807	3	102	31	11382	regulation of smooth muscle cell proliferation	GPER1, TCF7L2, TNFAIP3	2852, 6934, 7128	(2852 GPER1), (6934 TCF7L2), (7128 TNFAIP3)	FALSE
Timolol	GO	GO:0002224	0.0026912	0.047963	11.7327	10.694	0.280531	3	103	31	11382	toll-like receptor signaling pathway	TLR2, TNFAIP3, TLR7	7097, 7128, 51284	(7097 TLR2), (7128 TNFAIP3), (51284 TLR7)	FALSE
Timolol	GO	GO:0032479	0.0026912	0.047963	11.7327	10.694	0.280531	3	103	31	11382	regulation of type I interferon production	TLR2, TNFAIP3, TLR7	7097, 7128, 51284	(7097 TLR2), (7128 TNFAIP3), (51284 TLR7)	FALSE
Timolol	GO	GO:0048659	0.0026912	0.047963	11.7327	10.694	0.280531	3	103	31	11382	smooth muscle cell proliferation	GPER1, TCF7L2, TNFAIP3	2852, 6934, 7128	(2852 GPER1), (6934 TCF7L2), (7128 TNFAIP3)	FALSE
Timolol	GO	GO:0032606	0.00284218	0.047963	11.5071	10.4903	0.285978	3	105	31	11382	type I interferon production	TLR2, TNFAIP3, TLR7	7097, 7128, 51284	(7097 TLR2), (7128 TNFAIP3), (51284 TLR7)	FALSE
Timolol	GO	GO:0050729	0.00291959	0.047963	11.3976	10.3914	0.288701	3	106	31	11382	positive regulation of inflammatory response	TLR2, CEBPA, TLR7	7097, 1050, 51284	(7097 TLR2), (1050 CEBPA), (51284 TLR7)	FALSE
Timolol	GO	GO:0043433	0.00307831	0.0487467	11.1845	10.1989	0.294149	3	108	31	11382	negative regulation of DNA-binding transcription factor activity	TCF7L2, CEBPG, TNFAIP3	6934, 1054, 7128	(6934 TCF7L2), (1054 CEBPG), (7128 TNFAIP3)	FALSE
Timolol	GO	GO:0032635	0.00315963	0.0487467	11.0809	10.1054	0.296872	3	109	31	11382	interleukin-6 production	TLR2, TNFAIP3, TLR7	7097, 7128, 51284	(7097 TLR2), (7128 TNFAIP3), (51284 TLR7)	FALSE
Timolol	GO	GO:0050727	4.38498e-05	0.00847455	10.9097	8.99171	0.667282	6	245	31	11382	regulation of inflammatory response	GPER1, METRNL, TLR2, CEBPA, TNFAIP3, TLR7	2852, 284207, 7097, 1050, 7128, 51284	(2852 GPER1), (284207 METRNL), (7097 TLR2), (1050 CEBPA), (7128 TNFAIP3), (51284 TLR7)	FALSE
Timolol	GO	GO:2001236	0.00332621	0.0494487	10.8793	9.92328	0.302319	3	111	31	11382	regulation of extrinsic apoptotic signaling pathway	GPER1, TCF7L2, TNFAIP3	2852, 6934, 7128	(2852 GPER1), (6934 TCF7L2), (7128 TNFAIP3)	FALSE
Timolol	GO	GO:0031348	0.00076297	0.0294908	10.8013	9.53666	0.419434	4	154	31	11382	negative regulation of defense response	GPER1, KIR2DL4, METRNL, TNFAIP3	2852, 3805, 284207, 7128	(2852 GPER1), (3805 KIR2DL4), (284207 METRNL), (7128 TNFAIP3)	FALSE
Timolol	GO	GO:0002449	0.00141998	0.0440819	9.11681	8.06948	0.495695	4	182	31	11382	lymphocyte mediated immunity	KIR2DL4, KIR3DL1, GZMB, CEBPG	3805, 3811, 3002, 1054	(3805 KIR2DL4), (3811 KIR3DL1), (3002 GZMB), (1054 CEBPG)	FALSE
Timolol	GO	GO:0032102	0.00062515	0.0273266	8.22633	7.06079	0.708136	5	260	31	11382	negative regulation of response to external stimulus	GPER1, KIR2DL4, METRNL, PTPRO, TNFAIP3	2852, 3805, 284207, 5800, 7128	(2852 GPER1), (3805 KIR2DL4), (284207 METRNL), (5800 PTPRO), (7128 TNFAIP3)	FALSE
Timolol	GO	GO:1901342	0.00274519	0.047963	7.58682	6.7369	0.593745	4	218	31	11382	regulation of vasculature development	GPER1, CEMIP2, TNFAIP3, SPRED1	2852, 23670, 7128, 161742	(2852 GPER1), (23670 CEMIP2), (7128 TNFAIP3), (161742 SPRED1)	TRUE
Timolol	GO	GO:0032496	0.00293145	0.047963	7.44745	6.61552	0.604639	4	222	31	11382	response to lipopolysaccharide	TLR2, PDE4B, IL10RA, TNFAIP3	7097, 5142, 3587, 7128	(7097 TLR2), (5142 PDE4B), (3587 IL10RA), (7128 TNFAIP3)	FALSE
Timolol	GO	GO:0034612	0.00327804	0.0494487	7.21527	6.4133	0.623704	4	229	31	11382	response to tumor necrosis factor	GPER1, CXCL16, CEBPA, TNFAIP3	2852, 58191, 1050, 7128	(2852 GPER1), (58191 CXCL16), (1050 CEBPA), (7128 TNFAIP3)	FALSE
Timolol	GO	GO:0006954	0.00026336	0.0191155	6.55318	5.29924	1.32095	7	485	31	11382	inflammatory response	GPER1, S1PR3, METRNL, TLR2, CEBPA, TNFAIP3, TLR7	2852, 1903, 284207, 7097, 1050, 7128, 51284	(2852 GPER1), (1903 S1PR3), (284207 METRNL), (7097 TLR2), (1050 CEBPA), (7128 TNFAIP3), (51284 TLR7)	FALSE
Timolol	GO	GO:0031347	0.000276946	0.0191155	6.49719	5.25589	1.33184	7	489	31	11382	regulation of defense response	GPER1, KIR2DL4, METRNL, TLR2, CEBPA, TNFAIP3, TLR7	2852, 3805, 284207, 7097, 1050, 7128, 51284	(2852 GPER1), (3805 KIR2DL4), (284207 METRNL), (7097 TLR2), (1050 CEBPA), (7128 TNFAIP3), (51284 TLR7)	FALSE
Timolol	GO	GO:0001819	0.00204335	0.047963	6.26447	5.41536	0.9233	5	339	31	11382	positive regulation of cytokine production	KIR2DL4, TLR2, PDE4B, CEBPG, TLR7	3805, 7097, 5142, 1054, 51284	(3805 KIR2DL4), (7097 TLR2), (5142 PDE4B), (1054 CEBPG), (51284 TLR7)	FALSE
Timolol	GO	GO:0001568	0.000925034	0.0331579	6.11274	5.12318	1.17115	6	430	31	11382	blood vessel development	GPER1, SH2D2A, TCF7L2, CEMIP2, TNFAIP3, SPRED1	2852, 9047, 6934, 23670, 7128, 161742	(2852 GPER1), (9047 SH2D2A), (6934 TCF7L2), (23670 CEMIP2), (7128 TNFAIP3), (161742 SPRED1)	FALSE
Timolol	GO	GO:0001944	0.00119853	0.0399364	5.80354	4.87382	1.23107	6	452	31	11382	vasculature development	GPER1, SH2D2A, TCF7L2, CEMIP2, TNFAIP3, SPRED1	2852, 9047, 6934, 23670, 7128, 161742	(2852 GPER1), (9047 SH2D2A), (6934 TCF7L2), (23670 CEMIP2), (7128 TNFAIP3), (161742 SPRED1)	FALSE
Timolol	GO	GO:0072358	0.00128296	0.0413249	5.72437	4.80997	1.24741	6	458	31	11382	cardiovascular system development	GPER1, SH2D2A, TCF7L2, CEMIP2, TNFAIP3, SPRED1	2852, 9047, 6934, 23670, 7128, 161742	(2852 GPER1), (9047 SH2D2A), (6934 TCF7L2), (23670 CEMIP2), (7128 TNFAIP3), (161742 SPRED1)	FALSE
Timolol	KEGG	hsa05332	0.000311128	0.0245627	25.5735	21.8875	0.137065	3	36	20	5253	Graft-versus-host disease	KIR3DL2, KIR3DL1, GZMB	3812, 3811, 3002	(3812 KIR3DL2), (3811 KIR3DL1), (3002 GZMB)	FALSE
Timolol	reactome	R-HSA-198933	0.000363507	0.0386466	13.3015	11.4791	0.34846	4	93	27	7206	Immunoregulatory interactions between a Lymphoid and a non-Lymphoid cell	KIR2DL4, KIR3DL2, KIR3DL1, LAIR1	3805, 3812, 3811, 3903	(3805 KIR2DL4), (3812 KIR3DL2), (3811 KIR3DL1), (3903 LAIR1)	FALSE
